# Supplementary material for: Spatiotemporal variations in retrovirus-host interactions among Darwin’s finches
Source: Nat Commun. 2022 Oct 13;13:6033. doi: 10.1038/s41467-022-33723-w (PMC9562234; doi:10.1038/s41467-022-33723-w)
Supplement: Supplementary file 4 — Supplementary Data 1 [file 41467_2022_33723_MOESM4_ESM.txt]

>ALVA_M37980
atggaagccgtcattaaggtgatttcgtccgcgtgtaaaacctattgcgggaaaatctctccttctaagaaggaaataggggccatgttgtccctgttacaaaaggaagggttgcttatgtctccctcagatttatattccccggggtcctgggatcccatcactgcggcgctctcccagcgggcaatggtacttgggaaatcgggagagttaaaaacctggggattggttttgggggcattgaaggcggctcgagaggaacaggttacatctgagcaagcaaagttttggttgggattagggggagggagggtctctcccccaggtccggagtgcatcgagaaaccagcaacggagcggcgaatcgacaaaggggaggaagtgggagaaacaactgcgcagcgagatgcgaagatggcgccggagaaaatggccacacctaaaaccgttggcacatcctgctatcagtgcggaacagctactggctgtaattgcgccacagcctcggcccctcctcctccttatgtggggagtggtttgtatccttccctggcgggggtgggagagcagcagggccaggggggtgacacaccttggggggcggaacagccaagggcggagccagggcacgcgggtctggcccctgggccggccctgactgactgggcaaggatcagggaggagcttgcgagtacaggtccgcccgtggtggccatgcctgtagtgattaagacagagggacccgcctggacccctctggagccaaaattgatcacaagactggctgatacggtcaggaccaagggcttacgatccccgatcactatggcagaagtggaagcgctcatgtcctccccgttgctgccgcatgacgtcacgaatctaatgagagtgattttaggacctgccccatatgccttatggatggacgcttggggagtccaactccagacggttatagcggcagccactcgcgacccccgacacccagcgaacggtcaagggcggggggaacggactaacttggatcgattaaagggcttagctgatgggatggtgggcaacccacagggtcaggccgcattattaagaccgggggaattggttgctattacggcgtcggctctccaggcgtttagagaagttgcccggctggcggaacctgcaggtccatgggcggacatcacgcagggaccatctgagtcctttgttgattttgccaatcggcttataaaggcggttgaggggtcagatctcccgccttccgcgcgggctccggtgatcattgactgctttaggcagaagtcacagccagatattcagcagcttatacgggcagcaccctccacgctgaccaccccaggagagataatcaaatatgtgctagacaggcagaagattgcccctcttacggatcaaggcatagccgcggccatgtcgtctgctatccagcccttagttatggcagtagtcaatagagagagggatggacaaactgggtcgggtggtcgtgcccgagggctctgctacacttgtggatccccgggacattatcaggcgcagtgcccgaaaaaacgaaagtcaggaaacagccgtgagcgatgtcagctgtgtgacgggatgggacacaacgctaaacagtgcagaaggcgggatggcaaccagggccaacgcccaggaaaaggcctctcttcggggtcgtggcccgtctctgagcagcctgccgtctcgttagcgatgacaatggaacataaagatcgccccttggttagggtcattctgactaacactgggagtcatccggtcaaacagcgttcggtgtatatcaccgcgctgttggactctggagcggacatcactattatttcagaggaggactggcccaccgattggccagtgatggaggccgcgaacccgcagatccatgggataggagggggaattcccatgcgaaaatcccgggatatgatagaggtgggggttattaaccgagacgggtctttggagcgacccctgctcctcttccccgcagtagctatggttagagggagtatcctaggaagagattgtctgcagggcctagggctccgcttgacaaatttatagggagggccactgttcttactgttgcgctacatctggctattccgctcaaatggaagccagaccacacgcctgtgtggattgaccagtggccccttcctgaaggtaaacttgtagcgctaacgcaattagtggaaaaagaattacagttaggacatatagaaccttcacttagttgttggaacacacctgtctttgtgatccggaaggcttccgggtcttatcgcttattgcatgacttgcgcgctgttaacgccaagcttgttccttttggggccgtccaacagggggcgccagttctctccgcgctcccgcgtggctggcccctgatggtcctagacctcaaggattgcttcttttctattcctcttgcggaacaagatcgcgaagcttttgcatttacgctcccctctgtgaataaccaggcccccgctcgaagattccaatggaaggtcttgccccaagggatgacctgttctcccactatctgtcagttggtggtgggtcaggtacttgagcccttgcgactcaagcacccatctctgcgcatgttgcattatatggatgatcttttgctagccgcctcaagtcatgatgggttggaagcggcaggggaggaggttatcagtacattggaaagagccgggttcaccatttcgcctgataagatccagagggaacccggagtacaatatcttgggtacaagttaggcagtacgtatgtagcacccgtaggcctggtagcagaacccaggatagccaccttgtgggatgttcaaaagctggtggggtcacttcagtggcttcgcccagcgttaggaatcccgccacgactgatgggccccttctatgagcagttacgagggtcagatcctaacgaggcgagggaatggaatctagacatgaaaatggcctggagagagatcgtacagcttagcaccactgctgccttggaacgatgggaccctgccctgcctttggagggagcggtcgctaggtgtgaacagggggcaataggggtcctgggacagggactgtccacacacccaaggccatgtttgtggttattctccacccaacccaccaaggcgtttactgcttggttagaagtgctcacccttttgattactaagctacgcgcttcggcagtgcgaacctttggcaaggaggttgatatcctcctgttgcctgcatgctttcgggaggaccttccgctcccggaggggatcctgttagcccttagggggtttgcaggaaaaatcaggagtagtgacacgccatctatttttgacattgcgcgtccactgcatgtttctctgaaagtgagggtcaccgaccaccctgtaccgggacccactgcctttaccgacgcctcctcaagcacccataaaggggtggtagtctggagggagggcccaaggtgggagataaaagaaatagctgatttgggggcaagtgtacaacaactggaagcacgcgctgtggccatggcacttctgctgtggccgacaacgcccactaatgtagtgactgactccgcgtttgtcgcgaaaatgttactcaagatgggacaggagggagtcccgtctacagcggcggcttttattttagaggatgcgttaagccaaaggtcagccatggccgccgttctccacgtgcggagtcattctgaagtgccagggtttttcacagaaggaaatgacgtggcagatagccaagccacctttcaagcgtatcccttgagagaggctaaagatcttcatactgctctccatattggaccccgcgcgctatccaaagcgtgtaatatatctatgcagcaggctagggaggttgttcagacctgcccgcattgtaattcagcccctgcgttggaggccggggtaaaccctaggggtttgggacccctacagatatggcagacagactttacgcttgagcctagaatggccccccgttcctggctcgctgttactgtggataccgcctcatcggcgatagtcgtaactcagcatggccgtgtcacatcggttgctgcacaacatcattgggccacggctatcgccgttttgggaagaccaaaggccataaaaacagataatgggtcctgtttcacgtctaaatccacgcgagagtggctcgcgagatgggggatagcacacaccaccgggattccgggtaattcccagggtcaagctatggtagagcgggccaaccggctcctgaaagataagatccgtgtgcttgcggagggggacggctttatgaaaagaatccccaccagcaaacagggggaactactagccaaggcaatgtatgccctcaatcactttgagcgcggtgaaaacacaaaaacaccgattcaaaaacactggagacctaccgttcttacagaaggacccccggttaaaatacgaatagagacaggggagtgggaaaaaggatggaatgtgctggtctggggacgaggttatgcagctgtgaaaaacagggacactgataaggttatttgggtaccctctcggaaagttaaaccggatgtcacccaaaaggatgaggtgactaagaaagatgaggcgagccctctttttgcaggcatttctgactggataccctgggaagacgagcaagaaggactccaaggagaaaccgctagcaacaagcaagaaagacccggagaagacacccttgctgccaacgagagttaattatattctcattattggtgtcctggtcttgtgtgaggttacgggggtaagagctgatgtccacttactcgagcagccagggaacctttggattacatgggccaaccgtacaggccaaacggatttttgcctctctacacagtcagccacctccccttttcaaacatgtttgataggtatcccgtcccctatttccgaaggtgattttaagggatacgtctctgataattgcaccaccttgggaactgatcggttagtctcgtcagccgactttactggcggacctgacaacagtaccaccctcacttatcggaaggtctcatgcttgttgttaaagctgaatgtctctatgtgggatgagccacatgaactacagctgttaggttcccagtctctccctaacattactaatattgctcagatttccggtataaccgggggatgcgtaggtttcagaccacaaggggttccttggtatctaggttggtctagacaggaggccacgcggtttctccttagacacccctctttctctaaatccacggaaccgtttacggtggtgacagcggataggcacaatctttttatggggagtgagtactgcggtgcatatggctacagattttggaacatgtataactgctcacaggtggggcggcagtaccgctgtggtaatgcgcgcagcccccgcccgggtcttcctgaaatccagtgtacaaggagaggaggcaaatgggttaatcaatcacaggaaattaatgagtcggagccgttcagctttacggtgaactgtacagctagtagtttgggtaatgccagtgggtgttgcggaaaagcaggcacgattctcccgggaaagtgggtcgacagcacacaaggtagtttcaccaaaccaaaagcgctaccacccgcaattttcctcatttgtggggatcgcgcatggcaaggaattcccagtcgtccggtagggggcccctgctatttaggcaagcttaccatgttagcacctaagcatacagatattctcaaggtgcttgtcaattcatcgcggacaggtataagacgtaaacgaagcacctcacacctggatgatacatgctcagatgaagtgcagctttggggtcctacagcaagaatctttgcatctatcttagccccgggggtagcacgtgcgcaagccttaagagaaattgagagactagcctgttggtccgttaaacaggctaacttgacaacatcattcctcggggacttattggatgatgtcacgagtattcgacacgcggtcctgcagaaccgagcggctattgacttcttgcttctggctcacggccatggctgtgaggacgttgccggaatgtgttgtttcaatctgagtgatcacagtgagtctatacagaagaagttccagctaatgaaggaacatgtcaataagatcggcgtggacagcgacccaatcggaagttggctgcgaggattattcgggggaataggggaatgggccgttcatttgctgaaaggactgcttttggggcttgtagttattttgttgctagtagtgtgcctgccttgccttttgcaaatcgtatgcggtaacatcagaaagatgattaataactccatcagctaccacacggaatataagaagctgcaaaaggcctgtgggcagcctgaaagcagaatagtataaggcagtacatgggtggtggtatagcgcttgcgagtcgggttgtaacggggcatggcttaactaaggggactatggcatgtataggcgcaaagcggggcttcggttgtacgcggttaggagtcccctcaggatatagtagtttcgcttttgcatagggagggggaaatgtagtcttatgcaatactcttgtagtcttgcaacatggtaacgatgagttagcaacatgccttacaaggagagaaaaagcaccgtg
>ALVE_FJ793550
tggaacacacctgtctttgtgatccggaaggcttccgggtcttatcgcttattgcatgacttgcgcgctgttaacgccaagcttgttccttttggggccgtccaacagggggcgccagttctctccgcgctcccgcgtggctggcccctgatggtcctagacctcaaggattgcttcttttctattcctcttgcggaacaagatcgcgaagcttttgcatttacgctcccctctgtgaataaccaggcccccgctcgaagattccaatggaaggtcttgccccaagggatgacctgttctcccactatctgtcagttggtagtgggtcaggtacttgagcccttgcgactcaagcacccatctctgtgcatgttgcattatatggatgatcttttgctagccgcctcaagtcatgatgggttggaagcggcaggggaggaggttatcagtacattggaaagagccgggttcaccatttcgcctgataagatccagagggagcccggagtacaatatcttgggtacaagttaggcagtacgtatgtagcacccgtaggcctggtagcagaacccaggatagccaccttgtgggatgttcaaaagctggtggggtcacttcagtggcttcgcccagcgttaggaatcccgccacgactgatgggccccttttatgagcagttacgagggtcagatcctaacgaggcgagggaatggaatctagacatgaaaatggcctggagagagatcgtacagcttagcaccactgctgccttggaacgatgggaccctgccctgcctctggaaggagcggtcgctagatgtgaacagggggcaataggggtcctgggacagggactgtccacacacccaaggccatgtttgtggttattctccacccaacccaccaaggcgtttactgcttggttagaagtgctcacccttttgattactaagctacgtgcttcggcagtgcgaacctttggcaaggaggttgatatcctcctgttgcctgcatgctttcgggaggaccttccgctcccggaggggatcctgttagcccttaaggggtttgcaggaaaaatcaggagtagtgacacgccatctatttttgacattgcgcgtccactgcatgtttctctgaaagtgagggttaccgaccaccctgtaccgggacccactgtctttaccgacgcctcctcaagcacccataagggggtggtagtctggagggagggcccaaggtgggagataaaagaaatagctgatttgggggcaagtgtacaacaactggaagcacgcgctgtggccatggcacttctgctgtggccgacaacgcccactaatgtagtgactgactccgcgtttgttgcgaaaatgttactcaagatgggacaggagggagtcccgtctacagcggcggcttttattttagaggatgcgttaagccaaaggtcagccatggccgccgttctccacgtgcggagtcattctgaagtgccagggtttttcacagaaggaaatgacgtggcagatagccaagccacctttcaagcgtatcccttgagagaggctaaagatcttcatactgctctccatattggaccccgcgcgctatccaaagcgtgtaatatatctatgcagcaggctagggaggttgttcagacctgcccgcattgtaattcagcccctgcgttggaggccggggtaaaccctaggggtttgggacccctacagatatggcagacagactttacgcttgagcctagaatggccccccgttcctggctcgctgttactgtggataccgcctcatcggcgatagtcgtaactcagcatggccgtgtcacatcggttgctgcacaacatcattgggccacggctatcgccgttttgggaagaccaaaggccataaaaacagataacgggtcctgcttcacgtctaaatccacgcgagggtggctcgcgagatgggggatagcacacaccaccgggattccgggtaattcccagggtcaagctatggtagagcgggccaaccggctcctgaaagataagatccgtgtgcttgcggagggggacggctttatgaaaagaatccccaccagcaaacagggggaactactagccaaggcaatgtatgccctcaatcactttgagcgtggtgaaaacacaaaaacaccgatacaaaaacactggagacctaccgttcttacagaaggacccccggttaaaatacgaatagagacaggggagtgggaaaaaggatggaacgtgctggtctggggacgaggttatgccgctgtgaaaaacagggacactgataaggttatttgggtaccctctcgaaaagttaaaccggacatcacccaaaaggatgaggtgactaagaaagatgaggcgagccctctttttgcaggcatttctgactggataccctggggagacaagcaagaaggactccaaggagaaaccgctagcaacaagcaagaaagacccggagaagacacccttgctgccaacgagagttaactatattctcattattggtgtcctggtcttgtgtgaggttacgggggtaagagctgatgttcacttactcgagcagccagggaacctttggattacatgggccaaccgtacaggccaaacggatttctgcctctctacacagtcagccacctccccttttcaaacatgtttgataggtatcccgtcccctatttccgaaggtgattttaagggatacgtctctgataattgcaccaccttgggaactgaccggttagtctcgtcagccagcattaccggcggccctgacaacagcaccaccctcacttatcgaaaggtttcatgcttgctgttaaagctgaatgtctctatgtgggatgagccaccggaactacagctgctaggttcccagtctctccctaacattactaatattactcagatttctggtgtaactgggggatgcgtaggcttcaccccacactccaatccaagtggtgtttacgggtggggccggagacaggttacacacaaccttttgatcgccccgtgggtcaatcctttctttaacagcgcttctaactccacggaaccgtttacggtggtgacagcggatagacacaatctttttatggggagtgagtactgcggtgcatatggctacagattttgggaaatatataattgctcacacagatttgataattttgatatttacacctgtggagatgtgcagacagtcaaatcccccgaaaaacagtgtgtggggggaggaggtatatgggttaatcaatcaaaggaaattaacgagacagagccgttcagttttactgcgaactgtacagctagtaatttgggtaatgtcagcggatgttgtggaaaaacgatcacgattctcccatcaggggcgtggatcgacagcacacaaggtagtttcactaaaccaaaagcgctaccacccgcaattttcctcatttgtggggatcgcgcatggcaaggaattcccagtcgtccggtagggggcccctgctatttaggcaagcttaccatgttagcacccaaccatacagatattctcaaggtgcttgccaattcatcgcggacaggtataagacgtaaacgaagcacctcacacctggatgatacatgctcagatgaagtgcagctttggggtcctacagcaagaatctttgcatctatcttagccccgggggtagcagctgcgcaagccttaagagaaatcgagagactagcctgttggtccgttaaacaggctaacttgacaacatcactcctcggggacttattggatgatgtcacgagtattcgacacgcggtcctgcagaaccgagcggctattgacttcttgcttctagctcacggccatggctgtgaggacgttgccggaatgtgttgtttcaatctgagtgatcacagtgagtctatacagaagaagttccagctaatgaaggaacatgtcaataagatcggcgtggacagcgacccaatcggaagttggctgcgaggattattcgagggaataggggaatgggccgttcatttgctgaaaggactgcttttggggcttgtagttatcttgttgctagtagtgtgcctgccttgccttttgcaatttgtgtccagtagcatccgaaagatgattaataattcaatcagctatcacgcggaatataagaagttgcaaaaggcttgtaggcagcccgaaaatggagcagtgtaaagcagtacgtgggtggtggtatgaaacttgcgaatcgggctgtaacggggcaaggcttgactgaggggaccatagtatgtataggcgaaaggcggggcttcggttgtacgcggttaggagtcccctcaggatatagtagttgcgcttttgcatagggagggggaaatgtagtcaaatagagccagaggcaacttgaatagtctaaagaccaaataaggaaaaagcaagacattccatatgctcattggtggcaactagataaggaaggaatg
>ALVJ_Z46390
tgtagtgttatgcaatactcttatgtaacgatgaaacagcaatatgccttataaggaagaaaaaggcactgtacacgtcgattggtggaagtaaggtggtatgatcatggtatgatcgtgccttattaggaaggcaacagacgggtcttacatggattggacgaactccttagttccgcattacagagatattgtatttaagtgcctagcccgacacaataaacgccattttacctcccaccacattggtgtgcacctgggttgatggccggaccgtcgattccctgacaactacgagcacctgcatgaagcggatggcttcatttggtgaccccgatgtgatagttagggaatagtggtcggccacagacggcgtggcgatcctgtcctcatccgtctcgcttattcggggagcgggcgatgaccctagtagagggggctgcggcttaggagggcagaagctgagtggcgtcggagggagctctactgcagggagccaacataccctaccgagcactcagagagtgcttggaagacggcaaggaagcccgacgactgagcggtccgccccagacgtgattctggtcgcccggaggatcaagtatggaagccgtcataaaggtgatttcgtccgcgtgtaaaacctattgcggaaaaacctctccttctaagaaggaaatcggggccatgttgtccctcttacaaaaggaagggttgcttatgtctccctcagacttatactccccggggtcctgggatcccatcactgcggcgctctcccagcgggcaatggtacttggaaaatcgggggagttaaaaacctggggattggtgttgggggcattgaaggcggctcgagaggaacaggttacatctgagcaagcaaagttttggttggggctagggggagggagggtctctcccccaggtccggagtgtatcgaaaaaccagcaacggagcggcggatcgacacaggggaggaagcgagagagacaactgtgcagcaagatgcgaagatggcgccggaggaaacggccacacctaaaaccgttggcacatcctgctatcattgcggaacagctattggctgtaattgcgccacagcctcggcccctcctcctccttatgtggggagtggtttgtatccttccctggcgggggtgggagagcagcagggccaggggggtgacacacctcggggggcggaacagccaagggcggagccagggcacgcgggtctggcccctgggccggccctgactgactgggcaaggatcagggaggagcttgcgagtacaggtccgcccgtggtggccatgcctgtagtgattaagacagagggacccgcctggacccctctggagccaaaattgatcacaagactggctgatacggtcaggaccaagggcttacgatccccgatcactatggcggaggtggaagcgcttatgtcctccccgctgctgccgcatgacgttacgaatctaatgagagttattttaggacctgccccatatgccttgtggatggacgcttggggtgtccaactacagacggttatagcggcagccactcgcgacccccgacacccagcgaatggtcaagggcggggggaacggactaatttggatcgcttaaagggtttagctgatgggatggtgggcaacccgcagggtcaggccgcattattaagaccgggggaattggttgctattacggcgtcggctctccaggcatttagagaggttgcccggctggcggaacctgctggtccatgggcggacattacgcagggaccatctgagtcctttgttgattttgccaatcggcttataaaggcggttgaggggtcagatctcccgccttccgcgcgagctccggtgatcattgactgctttaggcagaagtcacagccagatatccagcagcttatacgggcagcaccctccacgctgaccaccccaggagagataatcaaatatgtgctagacaggcagaagactgcccctcttacggatcaaggcatagccgcggccatgtcgtctgctatccagcccttagttatggcagtagtcaatagagagagggatggacaaactgggtcgggtggtcgtgcccgagggctctgctacacttgtggatccccgggacattatcaggcgcagtgcccgaaaaaacgaaaatcaggaaacagccgtgagcgatgtcagttgtgtgacgggatgggacacaacgctagacagtgtaggaagcgggatggcaaccagggccaacgcccaggaagaggtctctcttcggggccgtggcccgcccctgagccgcctgccgtctcgttagcgatgacaatggaacatagagatcgccccttggttagggtcattctgactaacactgggagtcatccggtcaaacagcgctcggtgtatatcaccgcgctgttggactccggagcggacatcactattatttcggaggaggactggcctactgattggccggtggtggacaccgcgaacccacagatccatggcataggagggggaattcccatgcgaaaatctcgtgacatgatagagttaggggttattaaccgagacgggtctttggagcgacccctgctcctcttccccgcagtagctatggttagagggagtatcctgggaagagattgtctgcagggcctagggctccgcttgacaaatttatagggagggccactgttcttactgttgcgctacatctggctattccgctcaaatggaagccagaccacacgcctgtgtggattgaccagtggccccttcctgagggtaaacttgtagcgctaacgcaattagtggaaaaagaattacagttaggacatatagaaccttcacttagttgttggaacacacctgtctttgtgatccggaaggcttctgggtcttatcgtttattgcatgacttgcgcgctgttaacgccaagcttgttccttttggggccgtccaacagggggcgccagttctctccgcgctcccggctggctggcccctgatggtcctagacctcaaggattgctttttttctattcctcttgcggaacaagatcgcgaagcttttgcatttacgctcccctctgtgaataaccaggcccccgctcgaagattccaatggaaggtcttgccccaagggatgacctgttctcccactatctgtcagttgatagtgggtcaggtacttgagcccttgcgactcaagcacccatctctgcgcatgttgcattacatggatgatcttttgctagccgcctcaagtcatgacaggttggaagcggcaggggaggaggttattagtacactggaaagagccgggttcaccatttcgcctgataaggtccaaagggagcccggagtacaatatcttgggtacaagttaggcagtacgtatgtagcacccgtaggtctggtagcagaacccaggatagccaccttgtgggatgttcaaaagctggtgggatcacttcagtggcttcgccctgcattaggaatcccgccacgactgatgggccccttttatgagcagttgcgggggtcagaccctaacgaggcgagggaatggaatctagacatgaaaatggcctggagagagattgtacagctcagcaccactgctgccttggaacgatgggaccctgccctgcctctggaaggagcggtcgctagatgtgaacagggggcaataggggtcctgggacagggactgtccacacacccaaggccatgcttgtggttattctccacccaacccaccaaggcgtttactgcttggttagaagtgctcacccttctgattactaagctacgtgcttcggcagtgcggacctttggcaaagaggttgatatcctcctgttgcctgcatgctttcgggaggaccttccgctgccggaggggatcctgctagcccttaagggatttgcaggaaaaatcaggagtagtgatacgccatctatctttgacattgcgcgtccactgcatgtttctctgaaagtgagggttaccgaccaccctgtgctaggacccactgtctttactgacgcctcctcaagcacccataagggggtggtagtctggagggagggcccaaggtgggagataaaagaaatagctgatttgggagcaagtgtacaacaactggaggcacgcgctgtggccatggcacttctgctgtggccgacaacgcccacgaatgtagtgactgactccgcgtttgttgcgaaaatgctactcaagatgggacaggagggagtcccgtctacagcggcggcttttattttagaggatgcgttaagccaaaggtcagccatggccgccgttctccacgtgcggagtcattctgaagtgccagggtttttcacggaaggtaatgacgtggcagatagccaagccacctttcaagcgtatcccttgagagaggctaaagatcttcataccgctctccatattggaccccgcgcgctatctaaagcgtgtaatatatctatgcagcaggctagggaggttgttcagacctgcccgcattgtaattcagcccctgcgttggaggccggggtaaaccctaggggtttgggacccctacagatatggcagacagactttacgcttgagcctagaatggccccccgttcctggcttgctgttactgtggataccgcctcatcagcgatagtcgtaactcagcatggccgtgtcacatcggttgctgcacaacatcattgggccacggctatcgccgttttgggaagaccaaaggccataaaaacagataatgggtcctgcttcacgtctaaatccacgcgagagtggctcgcgagatgggggatagcacacaccaccgggattccaggtaattcccagggtcaagctatggtagagcgggccaaccggctcctgaaggataagatccgtgtgcttgcggagggggacggctttatgaaaagaatccccaccagcaaacagggggaactactagccaaggcaatgtatgccctcaatcactttgagcgtggtgaaaacacaaaaacaccaatacaaaaacactggagacctaccgttcttacagaaggacccccggttaagatacgaatagagacaggggagtgggaaaaaggatggaacgtgctagtctggggacgaggttatgccgctgtgaaaaacagggacactgataaggttatttgggtaccttctcggaaagttaaaccggacatcacccaaaaggatgaggtgactaagaaagatgaggcgagccctctctttgcaggcatttctgactgggcaccctgggaaggtgagcaagaaggactctaagaagaagccgccagcaacaagcaagaaagacccggagaagacacccttgctgccatcgagaggttacttcttctttcaaatgatacttgtgtgcgtggttattatttccgttgtcccaggggtggggggagttcatctattgcaacaaccaggaaacgtgtgggtcacctgggcaaataagacgggccgaacagatttttgccttagtctacagtcagcgacctcaccattccgcacctgcttgataggcattccacagtatcctctgaacacctttaagggatatgtcactaatgttactgcttgcgataacaacaccgatttagccagccaaacagcatgcttgataaaggctctaaatacaaccctcccttgggacccccaagaattggatattttagggtcccagatgatcaagaacggaacaacacgtacgtgtgttacctttggttcggtgtgctataaagagaacaatcgcagtagagtctgtcacaattttgatgggaatgttaatgggactggtggggcggaacgagagttgcgtgacttcatagcaaaatggaaaagtgatgaccttcttataaggccctatgtcaaccaatcatggacgatggtaagtccaataaacgtagagagtttttcaataagtcgtagatattgtggattcaccagtaacgagactcgttactatagaggggacctttctaattggtgtagttcaaaaaggggagaatggtcagcggggtacagcaacgggacaaaatgttccagcaacacgacgggttgtggtggtaattgcacaacggaatggaattattatgcatatgggtttaccttcggggaacagccagaggtgttgtggaacaatgggactgctaaggcactcccaccaggtattttcttgatttgtggggacagggcttggcaaggcatcccgcgtaatgccttgggagggccctgttatctaggacaattgactatgctctctcctaactttaccacctggataacatatgggccgaacattacgggtcaccaccgtagcaggcgctcgctgagtcgtctctcgcctgactgcggtgatgagctacagctatggagtgtgacagcccggatatttgcttctttctttgctcctggtatagcagcagcacaggccttaaaggagatcgagcgattggcatgttggtcggttaagcaagcgaatttaacatcattaatattgaatgcgatgctggaggatacaagcagtatccggcacgcagtgttgcagaatcgagcagccatcgatttcttactcctggcgcagggacacgggtgtcaagacgtagaagggatgtgctgcttcaatctcagcgatcatagtgagtccattcataaggcgctccaagccatgaaggaacatacagagaagatacgggtggaagatgatcccataggggattggtttacgcgcacgtttggtgatctaggaaggtggctcgcgaaaggtgttaagacgctactgtttgccttgcttgtcatagcctgtctattagctatcattccatgtgtaatcaagtgctttcaggattgtctatcgagaacaatgaatcagtttatggatgaacgcataagatatcatagaattagggagcagctgtaggttccgaacgcgatgtgacgggaggctgcgagggatatccggaggaataggagaatgggccgttcatttgctgaaaggactgcttttggggcttgtggtaatgtgcctgccttgccttttgcaatttgtgtccagtagcatccgaaggagtattaataattcaatcagctatcacacggaatataagaagttgcaaaaggcttgtaggcagcccaaaaatggggcaatgtaaagcagtgcatgggtaggggtatgaaacttgcgaatcgggctgtaacggggcaaggcttgactgaggggactgcagcatgtataggcgctgggcggggcttcggttgtacgcggataggaatcccctcaggacaattctgcttgaaatatgatggcaccttccctattgtgcccttagactattcaagttgcctctgtggattaggactggaggcagctcggatggtctgatggccaaatagagcaagctagataggtaactgcgaaatacgcttttgcatagggagggggaaatgtagtgttatgcaatactcttatgtaacgatgaaacagcaatatgccttataaggaagaaaaaggcactgtacacgtcgattggtggaagtaaggtggtatgatcatggtatgatcgtgccttattaggaaggcaacagacgggtcttacatggattggacgaactccttagttccgcattacagagatattgtatttaagtgcctagcccgacacaataaacgccattttacctcccaccacattggtgtgcacctgggttgatggccggaccgtcgattccctgacaactacgagcacctgcatgaagcggatggcttca
>ALV_NC001408
atggaagccgtcattaaggtgatttcgtccgcgtgtaaaacctattgcgggaaaatctctccttctaagaaggaaataggggccatgttgtccctgttacaaaaggaagggttgcttatgtctccctcagatttatattccccggggtcctgggatcccatcactgcggcgctctcccagcgggcaatggtacttgggaaatcgggagagttaaaaacctggggattggttttgggggcattgaaggcggctcgagaggaacaggttacatctgagcaagcaaagttttggttgggattagggggagggagggtctctcccccaggtccggagtgcatcgagaaaccagcaacggagcggcgaatcgacaaaggggaggaagtgggagaaacaactgcgcagcgagatgcgaagatggcgccggagaaaatggccacacctaaaaccgttggcacatcctgctatcagtgcggaacagctactggctgtaattgcgccacagcctcggcccctcctcctccttatgtggggagtggtttgtatccttccctggcgggggtgggagagcagcagggccaggggggtgacacaccttggggggcggaacagccaagggcggagccagggcacgcgggtctggcccctgggccggccctgactgactgggcaaggatcagggaggagcttgcgagtacaggtccgcccgtggtggccatgcctgtagtgattaagacagagggacccgcctggacccctctggagccaaaattgatcacaagactggctgatacggtcaggaccaagggcttacgatccccgatcactatggcagaagtggaagcgctcatgtcctccccgttgctgccgcatgacgtcacgaatctaatgagagtgattttaggacctgccccatatgccttatggatggacgcttggggagtccaactccagacggttatagcggcagccactcgcgacccccgacacccagcgaacggtcaagggcggggggaacggactaacttggatcgattaaagggcttagctgatgggatggtgggcaacccacagggtcaggccgcattattaagaccgggggaattggttgctattacggcgtcggctctccaggcgtttagagaagttgcccggctggcggaacctgcaggtccatgggcggacatcacgcagggaccatctgagtcctttgttgattttgccaatcggcttataaaggcggttgaggggtcagatctcccgccttccgcgcgggctccggtgatcattgactgctttaggcagaagtcacagccagatattcagcagcttatacgggcagcaccctccacgctgaccaccccaggagagataatcaaatatgtgctagacaggcagaagattgcccctcttacggatcaaggcatagccgcggccatgtcgtctgctatccagcccttagttatggcagtagtcaatagagagagggatggacaaactgggtcgggtggtcgtgcccgagggctctgctacacttgtggatccccgggacattatcaggcgcagtgcccgaaaaaacgaaagtcaggaaacagccgtgagcgatgtcagctgtgtgacgggatgggacacaacgctaaacagtgcagaaggcgggatggcaaccagggccaacgcccaggaaaaggcctctcttcggggtcgtggcccgtctctgagcagcctgccgtctcgttagcgatgacaatggaacataaagatcgccccttggttagggtcattctgactaacactgggagtcatccggtcaaacagcgttcggtgtatatcaccgcgctgttggactctggagcggacatcactattatttcagaggaggactggcccaccgattggccagtgatggaggccgcgaacccgcagatccatgggataggagggggaattcccatgcgaaaatcccgggatatgatagaggtgggggttattaaccgagacgggtctttggagcgacccctgctcctcttccccgcagtagctatggttagagggagtatcctaggaagagattgtctgcagggcctagggctccgcttgacaaatttatagggagggccactgttcttactgttgcgctacatctggctattccgctcaaatggaagccagaccacacgcctgtgtggattgaccagtggccccttcctgaaggtaaacttgtagcgctaacgcaattagtggaaaaagaattacagttaggacatatagaaccttcacttagttgttggaacacacctgtctttgtgatccggaaggcttccgggtcttatcgcttattgcatgacttgcgcgctgttaacgccaagcttgttccttttggggccgtccaacagggggcgccagttctctccgcgctcccgcgtggctggcccctgatggtcctagacctcaaggattgcttcttttctattcctcttgcggaacaagatcgcgaagcttttgcatttacgctcccctctgtgaataaccaggcccccgctcgaagattccaatggaaggtcttgccccaagggatgacctgttctcccactatctgtcagttggtggtgggtcaggtacttgagcccttgcgactcaagcacccatctctgcgcatgttgcattatatggatgatcttttgctagccgcctcaagtcatgatgggttggaagcggcaggggaggaggttatcagtacattggaaagagccgggttcaccatttcgcctgataagatccagagggaacccggagtacaatatcttgggtacaagttaggcagtacgtatgtagcacccgtaggcctggtagcagaacccaggatagccaccttgtgggatgttcaaaagctggtggggtcacttcagtggcttcgcccagcgttaggaatcccgccacgactgatgggccccttctatgagcagttacgagggtcagatcctaacgaggcgagggaatggaatctagacatgaaaatggcctggagagagatcgtacagcttagcaccactgctgccttggaacgatgggaccctgccctgcctttggagggagcggtcgctaggtgtgaacagggggcaataggggtcctgggacagggactgtccacacacccaaggccatgtttgtggttattctccacccaacccaccaaggcgtttactgcttggttagaagtgctcacccttttgattactaagctacgcgcttcggcagtgcgaacctttggcaaggaggttgatatcctcctgttgcctgcatgctttcgggaggaccttccgctcccggaggggatcctgttagcccttagggggtttgcaggaaaaatcaggagtagtgacacgccatctatttttgacattgcgcgtccactgcatgtttctctgaaagtgagggtcaccgaccaccctgtaccgggacccactgcctttaccgacgcctcctcaagcacccataaaggggtggtagtctggagggagggcccaaggtgggagataaaagaaatagctgatttgggggcaagtgtacaacaactggaagcacgcgctgtggccatggcacttctgctgtggccgacaacgcccactaatgtagtgactgactccgcgtttgtcgcgaaaatgttactcaagatgggacaggagggagtcccgtctacagcggcggcttttattttagaggatgcgttaagccaaaggtcagccatggccgccgttctccacgtgcggagtcattctgaagtgccagggtttttcacagaaggaaatgacgtggcagatagccaagccacctttcaagcgtatcccttgagagaggctaaagatcttcatactgctctccatattggaccccgcgcgctatccaaagcgtgtaatatatctatgcagcaggctagggaggttgttcagacctgcccgcattgtaattcagcccctgcgttggaggccggggtaaaccctaggggtttgggacccctacagatatggcagacagactttacgcttgagcctagaatggccccccgttcctggctcgctgttactgtggataccgcctcatcggcgatagtcgtaactcagcatggccgtgtcacatcggttgctgcacaacatcattgggccacggctatcgccgttttgggaagaccaaaggccataaaaacagataatgggtcctgtttcacgtctaaatccacgcgagagtggctcgcgagatgggggatagcacacaccaccgggattccgggtaattcccagggtcaagctatggtagagcgggccaaccggctcctgaaagataagatccgtgtgcttgcggagggggacggctttatgaaaagaatccccaccagcaaacagggggaactactagccaaggcaatgtatgccctcaatcactttgagcgcggtgaaaacacaaaaacaccgattcaaaaacactggagacctaccgttcttacagaaggacccccggttaaaatacgaatagagacaggggagtgggaaaaaggatggaatgtgctggtctggggacgaggttatgcagctgtgaaaaacagggacactgataaggttatttgggtaccctctcggaaagttaaaccggatgtcacccaaaaggatgaggtgactaagaaagatgaggcgagccctctttttgcaggcatttctgactggataccctgggaagacgagcaagaaggactccaaggagaaaccgctagcaacaagcaagaaagacccggagaagacacccttgctgccaacgagagttaattatattctcattattggtgtcctggtcttgtgtgaggttacgggggtaagagctgatgtccacttactcgagcagccagggaacctttggattacatgggccaaccgtacaggccaaacggatttttgcctctctacacagtcagccacctccccttttcaaacatgtttgataggtatcccgtcccctatttccgaaggtgattttaagggatacgtctctgataattgcaccaccttgggaactgatcggttagtctcgtcagccgactttactggcggacctgacaacagtaccaccctcacttatcggaaggtctcatgcttgttgttaaagctgaatgtctctatgtgggatgagccacatgaactacagctgttaggttcccagtctctccctaacattactaatattgctcagatttccggtataaccgggggatgcgtaggtttcagaccacaaggggttccttggtatctaggttggtctagacaggaggccacgcggtttctccttagacacccctctttctctaaatccacggaaccgtttacggtggtgacagcggataggcacaatctttttatggggagtgagtactgcggtgcatatggctacagattttggaacatgtataactgctcacaggtggggcggcagtaccgctgtggtaatgcgcgcagcccccgcccgggtcttcctgaaatccagtgtacaaggagaggaggcaaatgggttaatcaatcacaggaaattaatgagtcggagccgttcagctttacggtgaactgtacagctagtagtttgggtaatgccagtgggtgttgcggaaaagcaggcacgattctcccgggaaagtgggtcgacagcacacaaggtagtttcaccaaaccaaaagcgctaccacccgcaattttcctcatttgtggggatcgcgcatggcaaggaattcccagtcgtccggtagggggcccctgctatttaggcaagcttaccatgttagcacctaagcatacagatattctcaaggtgcttgtcaattcatcgcggacaggtataagacgtaaacgaagcacctcacacctggatgatacatgctcagatgaagtgcagctttggggtcctacagcaagaatctttgcatctatcttagccccgggggtagcacgtgcgcaagccttaagagaaattgagagactagcctgttggtccgttaaacaggctaacttgacaacatcattcctcggggacttattggatgatgtcacgagtattcgacacgcggtcctgcagaaccgagcggctattgacttcttgcttctggctcacggccatggctgtgaggacgttgccggaatgtgttgtttcaatctgagtgatcacagtgagtctatacagaagaagttccagctaatgaaggaacatgtcaataagatcggcgtggacagcgacccaatcggaagttggctgcgaggattattcgggggaataggggaatgggccgttcatttgctgaaaggactgcttttggggcttgtagttattttgttgctagtagtgtgcctgccttgccttttgcaaatcgtatgcggtaacatcagaaagatgattaataactccatcagctaccacacggaatataagaagctgcaaaaggcctgtgggcagcctgaaagcagaatagtataaggcagtacatgggtggtggtatagcgcttgcgagtcgggttgtaacggggcatggcttaactaaggggactatggcatgtataggcgcaaagcggggcttcggttgtacgcggttaggagtcccctcaggatatagtagtttcgcttttgcatagggagggggaaatgtagtcttatgcaatactcttgtagtcttgcaacatggtaacgatgagttagcaacatgccttacaaggagagaaaaagcaccgtgcatgccgattggtggaagtaaggtggtacgatcgtgccttattaggaaggcaacagacgggtctgacatggattggacgaaccactgaattccgcattgcagagatattgtatttaagtgcctagctcgatacaataaacgccatttgaccattcaccaca
>BFV_NC001831
tgtttgagatctgtgtgtgattacattgtattaagatagcctgttactggggttcggaggatggctcatcaagctagtaaggagctccctgaagccatatccgaggctcagtagaaagacagtacctcgcctgtgtgggttcgaggtcaggcggtatgctttctactttttagatgtataactagaagaataaggttaaggagatgctttttaaatagatagcttagggagtaagttagatagcttaaagaacaagttaactgcaagtatcgcttatgctcagaatcaggaagtagcttgcgtcaccagttatagagaaataagagcttgaaagttaaccgcaacataggatgtgagtcatagctattttagtaagttagcgcttgggaactgagagaacaaggttcggatcccatatcattataataaaatatatcttgtataagtagttagcttactgtaaaaggggggaattattgggaatcccatattgtaggaaaagtcagttggataaggatataaaacccttagactgtaaggaaggaggagctcttgaatcggctgcgcccgtgagagatctgacttccaggctgtggtaagacctaatttggacttgactctcttaactcgctctgcttagaacaagcttgtttttaatattatgagattataatgcctgtaatgttaatcaataaatggtgaaggaaactcgagaatctccatctctattattgttatccctatactccgagtgagtgggaacctgtctccaacctgggcttaccttccagatcactaataagggtggtatctactggaaccttatagagttatctggaatccactaaagattggagaaggtcacaacaattggcgcccaacgtggggctcgagttttcttctgaccaagataactaagaggggagtgagaaggctcttgcttactatccctagggaactgaggcaccgtctcaggaatggctcttaatgacttcgaccctatagctctccaggggtatttacccgcaccacgagttttgcaacataatgatattataatatgtagagcaacctctggaccatgggggattggagacagatacaatcttattaggatccatttacaagatcctgcagggcaacccttgcctattcctcaatgggaacccattcctaatcggactgcaaatcctcggacccaaccttacccagtggtctctgctccgatggcaactctagaaaacatcttgaataactttcatatacctcatggggtatctagatatggtcccctagaagggggtgattatcagccaggagaacaatattcccagggattttgtccagttacacaggctgagattgccctactaaatggacaacatctggaggaagagataactattctaagagagataactcatagattgatgcaaggggtgagaccaccagcggtcccacaaggacctgctcctccaccacctccagcccagcctccagctccgttgcctgctccgcctattggacctcctccacctgctgctcctgcacctgctccagggcctatgccagttcctcaacaccttccaatcacacatatacgtgctgtaatcggagaaacccccgcaaacatcagagaagtccctctatggttggcacgggcagtacctgccttacaaggtgtttacccggtccaggacgctgttatgcgcagtcgaacagtgaatgctcttacagttcggcatcccgggctcgccttggaacccttggaatgtgggtcatggcaagaatgtctggcagcactatggcaacgtacttttggagccactgctctccatgcgcttggagacacactaggacaaattgccaattcagatgggatagtgatggccatagaactggggttattattctccgatgataattgggatctagtctggggtatttgtcgaagattcctcccgggacaagctgtttgtgtagccgttcaggctaggctagacccacttcccgataatgcgacacgaattgtgatgatttcacacatcatacgtgatgtctacgccatcctagggctagatcccctgggcagacctatgcaacaaactcttcccagacgcaacaaccaaccacctagacaacagccgcaacggcgtcaacagccaaggcgtaccggaaaccaagaagaaagaggtcagaggaatcgtggcagacagaacgcccagactccacgtcaagagggaaacagattacaaaattcacaacttcctgggccacgggattgcccaaataattctaatcaacctcgttatcccctcaggcccaatcctcaacagccacaacgatacggacaagaacagaaccgtgggaacaatccgaacccttatcgacagccaacccctggaaacgggaaccaaaacaggaatttcagccggggtcccgcccccgtcaacgagcaaagtcgcggacgtgggagaagcagccaaggaacaaacaacacaggaagttctgcggtccacagtgtgagattaacatctgctgctccacccatacccccacaagatgccggcactccgcccacttcaagtggaaatcaagggcaatcatcttaaaggctactgggactctggggctgaaatcacttgtgtcccagccatatatataatagaagaacaaccagtgggaaaaaaactgattactaccatacataatgaaaaagaacatgatgtgtattacgtggagatgaagatcgagaagagaaaagtacaatgtgaagtaatagctactgccctggactatgtattggtagctcctgtcgatattccctggtataaaccaggaccactggagctgactattaaaatagatgtggaatcccaaaaacacaccctgataactgaaagcaccttatctcctcaaggccagatgagattaaaaaaactgttggatcaataccaagctctatggcaatgttgggaaaaccaggtcggacatcggcgtattgagccacataagatagccactggggccttgaaacctcgacctcaaaaacaatatcatataaatccaagggcaaaagcagacatacaaatagtcatagatgatttattacgacagggggtattaagacaacaaaatagtgaaatgaacacacctgtataccctgtccccaaggctgatggacgctggaggatggtgttagactacagagaagtgaacaaagtgacccctttggtggccactcaaaattgccactcagccagcatactaaataccctgtatcgggggccttataaatctactcttgacctagccaatggattttgggcacaccccattaaaccagaagattattggatcactgccttcacatggggaggcaaaacctattgttggactgtcctcccccagggattcctaaactctccagcattgtttacagcagatgtcgtagacatcttgaaggacataccaaatgttcaggtatatgtggatgacgtctatgtgagctcagcgactgaacaagaacatcttgacatactagaaactatttttaacagactgtccacagctggttatatagtctccctgaaaaagagcaaattagcaaaggagacagtggaattcttggggttttccatttcccaaaatggcagaggactcacagactcatacaagcagaaactaatggatctacagcctccgactaccttaagacaattacaaagcatcttgggacttatcaattttgcaaggaatttcttacctaattttgctgagctagtggctcctctttatcaactgatacccaaagccaaaggccaatgtatcccatggacaatggaccatactacacaactgaaaactataatacaggcccttaattcaacggaaaacctggaagaaagaagacctgatgtggacctaataatgaaggttcacatttcaaacactgctggatatatacgtttttacaatcatggagggcaaaagcccatcgcatacaataatgctcttttcaccagtactgaactaaagttcacccctacagaaaagataatggctaccatccacaagggattactgaaggccttagatctgagcttggggaaagaaatacatgtatattcggctattgcctcaatgactaagttacagaagactccactctccgagcgaaaagcactatctattcgatggctgaaatggcagacttactttgaggatcctcggataaagtttcatcatgatgcaactttacctgacctacaaaatttaccagtaccacagcaagacacagggaaggaaatgacaatacttcccctgctgcattatgaggcaattttctacacagatggatcggctataaggtcacccaagcccaacaagacgcattcggcagggatgggcatcatacaggctaagtttgaaccggactttagaattgtacacttgtggtcttttccattaggagaccatactgctcaatatgcggaaatagcagcctttgagtttgccataagaagagcaactggaataaggggaccagttctgatagtgacagatagtaattatgttgctaagagttataatgaagaattgccctattgggagtctaacgggtttgttaataataagaagaagacattaaaacacatcagcaaatggaaagccattgctgaatgcaagaatttgaaggccgatatccacgtgatacatgagccaggccaccaaccagcagaagcctctccccatgctcagggcaatgctctagcagataaacaagctgtttcaggaagctataaggtcttctcaaatgaattgaaacccagcctggatgcagagcttgagcaagtccttagcactgggaggcctaacccccagggctacccaaataagtatgaatataaattggttaatggactatgttatgtggacaggagaggagaggaaggactcaagataatcccgcctaaagctgatagagttaaattgtgccaactcgctcatgatgggcccggatctgcccatctgggacgatcggcactcctattaaaattacaacaaaaatattggtggcccagaatgcacattgacgcctctcgaattgtgctaaactgcactgtctgtgcacaaactaattcaactaatcagaaaccaagaccacccttggttatcccacatgataccaagccatttcaggtttggtacatggattatattgggccactccctccctccaatggttaccaacatgctctagtaattgttgatgcaggtactggattcacttggatttaccccaccaaggcccaaactgccaacgcaaccgtgaaggccctcacacatctcactggcactgctgtccctaaggtgctgcactccgaccaggggccagcattcacctcctccatcttggctgattgggccaaagaccggggtatacaattggaacacagtgctccttaccacccccagagtagtgggaaagtggaaaggaaaaacagtgagataaagcggctcttaacgaaactgttggcaggacggcccacaaagtggtatccattgattccaattgtacaacttgctctgaacaacactcccaacacaagacaaaaatataccccccatcagttgatgtatggggctgattgtaatcttccctttgaaaacctggataccttggaccttactcgtgaagaacaactcgcagtcctcaaagaggtccgtgatggtcttctggacttatacccttctccttcacagaccactgcccgctcctggactcccagtcctggcctgttggtccaggagagggtagccaggccagcacagctgcgtccgaaatggaggaagcccacacctattaagaaggtactaaacgaacggaccgttataatagaccacctaggccaggacaaagtagttagtattgataacttgaaacctgcggcacaccagaaacttgcacaaactccggattcagcagaaatttgcccaagtgcaacaccgtgtccgcccaacacttctctgtggtatgacctagatacaggcacatggacctgccaaaggtgtggttaccagtgtcctgacaaatatcatcaaccgcagtgtacatggtcctgtgaagatcgttgtgggcatcgttggaaggagtgcgggaattgtattccacaggatggctcctccgatgacgcttcagcagtggctgcagtggagatataacctagagacgaccaacctcttacagatgaaccctaaaatggagagtgtttgcctaccggactttgatccaccgggtgatgaagaagtctccctcagaataaggtgcaaatactggatctatctgtgctgtgccacctccacaagaataatggcatggattgtgttcattctcacagtactcagcatattgctgatctctgtgttgatagcagtatttaggttacaatggaagggagctattgagagcccaggtcccattttggtgtggaacaatagtaatagcattaatgctcagcctaccacacctccacactattcccgactgagaagggcaatacacctggcacaaaagcctgtccaggtgaattttacttctataccacagggcttgttcctggaacctcacccaaaacccataatttccaaggagagggtattgggactttcacaagtagttatggtggactctagcactctcacccagaagttgaaccttgaaggagaagctaaatcactcctcataaaaaccataaatgaagaactgatctcgttacaagatgtagtccttaattttgacctccccctgggggatcctcacacacaagaagaatatatagctaagagatgctatcaacattttgggcactgctacgtggtacatattccagggggaaaagaatggccaactcgggagataatacaagaccagtgccctttaaataattcatggttgactgctttacattatgactatttgccagcctgggattattataatcagcctccgccgaggcaactgtcattgaaggatttcaggaagtataatattagtaataatggttctagatatgaagcctataggctgcccttgcaagacaagataggggctgtagccttctgtagccctaccctatactcctcctggtggaattacacacaaagtagcagagaaagagaggaattattccgacgcaagttagaaaccttcctgaatccacagactggctgccttaaccccgaggcactcccaggaacctggcacactctaggaaaaggtgaatggtttagagatctaacaacatatgacttttgcaagaaaccagaggccgtctttggattaaacaagacttattatagctggtcattgtgggaaggagactgtggaagacaaggaaatgacactcaggactatccaccagaatgtcggaattatgagaaaaaggatggagtacacgtctatggttgcaggtattggagaacctattctcaaacagcccataccccagacaacctgagttgttatctgtcagaagactattgtctgttccaaccaaaatgggacagtgctgaaattagatctgatttaggttatttggcctatttaggagcctttcccagcccaatttgtattgaggcaaggaatttaactgatcaggattataaggttacatctatctatgctgagtgtgtaaagcaagggaagcaatatgatattatagatgtaacacgtcagctgacaagcaagctcacccgaagaggggtcttcttgggcgacctacctgcagaccgagccttctccctcctgactgacttctcgcttccagccagttatcagaataaaacgcaggacggaagacgaaaagtctgttcaagtaaaagaacgaggagaagtataaataactggagaaggctccagataacaggacaatcaatgaatcaagccattaccacgctttctaagttgtcagacttgaatgatgaaaatctagccgcaggaatacatctcctccaggatcatatcgtcaccttaatggaagcaacacttcatgatgtgtcacttttaggacacatgactagtattcaacacttacatacccacttagccacttttaagaacctgctaataggaaatcgagtggactggtcagtactcgaaaataaatggatacaagaagaactgaaatatacagatgaggttatgaatgtaattcgaagaactgcaagaagcatcacttatgatgtccaaaatgtgaagaataccagtgactcgactatgtgggaaatatatatttactatgagcttatactaccagaaagaatttggatccgtaattggcaagtggccaatctaggacatttgacccacaattccggataccttacccatgtgactatacatcatccgtatgagattgtgaatcaagactgtgaagaactcacttttctgcatttagttgattgtcacgaacaagattatttaatatgtgaagaggtgatggaagtggaaccttgcggcaacctgacaggatctgattgtccagtcttggcagaaaatatacaggctccttatgtttatttacatcctttgaaaaatgggagttatttactcatggcttcc
>BIV_NC001413
tggcgcccaacgtggggctcgagtaagagagactcggctcgagtaaaagaagacccagctcgaacgagaagactccggacaggtgagtagttgcgtgttttccccgggatgaagagaagggagttagaaaagaagcttcgtaaggttagggtgacaccccaacaggataaatattatactatagggaatcttcaatgggccattagaatgataaatctaatggggatcaaatgtgtgtgtgacgaggagtgctcggcagcagaggtagcccttatcataacccaattttcagctttagacttagaaaattctcctatcagaggtaaggaggaggtggccataaaaaatactctgaaggttttctggtccctgctggcggggtacaaaccagagagtacagaaacggccctaggatattgggaggcctttacatatagagaaagggaggccagagctgataaggaaggcgaaattaagagtatttacccttccctaacacagaacacacagaataagaagcagacatcgaatcagacaaacactcaatcattaccagctatcactactcaagatggtactcctaggtttgatcctgacctcatgaagcagcttaagatctggtcagacgccactgaaagaaatggggttgaccttcatgcagtgaatatattaggggtcattacagcaaacctagtacaggaagaaattaaactcctcttgaatagtacacccaagtggagattagatgtacaacttatagaatcaaaagtaagagagaaagaaaatgcccacagaacgtggaaacagcatcatccagaagccccaaaaacagatgaaatcatcggtaaggggcttagttctgctgaacaagccaccctgatctcagtagaatgcagagaaactttcagacagtgggtgctgcaggcagctatggaggtggcacaggcaaaacatgctaccccaggtcccatcaacattcatcagggacccaaggagccgtacacagactttataaatagattagtggcagcccttgaaggtatggcggctccagaaaccacaaaagaatacttactccaacatctatctattgatcatgccaatgaagactgccagtctattctaagacctttgggacccaacaccccaatggagaaaaaattagaagcatgtagggtagtgggatctcagaaatcaaagatgcaatttttggtagcagctatgaaagaaatggggatccaatcaccaattccagcagtcttgcctcacacaccagaagcatatgcctcccaaacctcagggcccgaggatggtaggagatgttacggatgtgggaagacaggacatttgaagaggaattgtaaacagcaaaaatgctaccattgtggcaaacctggccaccaagcaagaaactgcaggtcaaaaaacgggaagtgctcctctgccccttatgggcagaggagccaaccacagaacaattttcaccagagcaacatgagttctgtgaccccatctgcaccccctcttatattagattagacaaacagccttttataaaggtgttcatagggggaagatgggtaaaagggttagtagacactggagcagatgaggtagtgcttaagaacatacattgggataggataaaagggtatccagggacaccaattaaacaaattggggtaaatggagtaaatgtggccaaaaggaagacccacgtagagtggagatttaaggataagactgggataattgatgtcttgttctcagatactcctgtaaacctttttgggagatctcttctacgtagcatagtgacttgcttcaccctacttgttcacacagaaaaaatcgaacccctacccgtcaaggtaaggggaccagggcctaaggtaccccagtggcccttgacaaaagaaaagtatcaggctcttaaggaaattgtgaaagatcttttagcagaaggaaaaatttccgaagctgcttgggataacccatataataccccagtttttgttataaagaaaaagggaacgggaagatggaggatgctaatggattttagggaattaaataagataacagttaaaggacaagaattctctacaggcttaccttaccctccaggaattaaggaatgtgaacacttaactgcaatagatataaaagatgcctactttactatccctttacatgaggactttagaccctttacagccttctctgtagtccctgtaaatcgagaaggacctatagagaggttccagtggaatgttctaccacaaggatgggtatgtagccctgccatttatcagactaccacccagaagattatagaaaacattaaaaagagtcacccagatgtcatgttgtatcaatatatggatgatttgttgattgggtctaatagggatgatcataagcaaatagtgcaggaaatcagggataagttaggatcatatggtttcaagactccagatgaaaaggtccaggaagagagagtgaaatggatcggttttgagctcacacccaagaaatggcgttttcagcccaggcaactaaagataaaaaacccactcacagtaaatgaattacagcaattagtaggtaattgtgtttgggtacagccagaagtaaaaatccctctataccccttaaccgatctactgagggataagaccaatctccaagaaaagatacaactaacaccagaagccatcaagtgtgtagaagaattcaatctaaaactaaaagatccagaatggaaagatagaataagagaaggagcagaattagtcataaaaatacagatggttcctcggggcatagtatttgatctgttgcaagatggaaatcccatatggggaggagtaaaaggactaaattatgatcattcaaacaaaataaaaaagatacttagaactatgaatgagctgaacagaacagtggtaattatgacaggaagagaagctagtttcctgcttcctgggtcttctgaagattgggaagcggcactccagaaggaagaaagtctaacacaaatattcccagtaaagttttataggcactcctgcagatggacctccatatgtgggccagtaagagaaaatctaaccacctactatactgacggagggaagaaagggaaaacagctgcagcagtatattggtgtgaaggaaggactaagtcaaaggtatttccaggaaccaatcaacaggcggaattgaaggccatatgcatggctctcttggatggaccaccaaaaatgaatatcataacagatagtagatacgcctatgagggaatgagagaagaaccagaaacgtgggccagggaaggaatctggctggagattgccaagatattgccctttaagcagtacgtgggggtcgggtgggtgcctgcacataaagggataggaggaaatacagaggcagatgaaggagttaagaaagccttagaacagatggccccgtgtagccctcctgaggccattctattaaaaccaggagaaaaacaaaatctggagacagggatctacatgcaggggcttagaccacaaagcttcctcccaagagcagacttaccagtagccatcacaggaaccatggtagattcagagctacagctacagctacttaacataggaactgagcatataagaatccaaaaagatgaggtcttcatgacctgtttcctagaaaatatcccctcagccactgaagatcatgagagatggcatacctcaccagacattttggttaggcagttccatctccctaagagaatagctaaagagatagtagccagatgccaagaatgtaaaaggacaaccactagcccagtcagaggaacaaaccccagaggtcgattcttatggcagatggacaatactcactggaataaaacaattatttgggtagcagtagagacaaattcaggattagtggaagctcaggtgatccctgaagaaacagcactacaagtagctctctgcattttacagctaatccagagatatacagttcttcacttacatagtgacaacgggccgtgctttactgcacacaggatagaaaatctatgtaagtatctggggatcacaaaaactacgggaataccctacaacccacaatcccagggagttgtagaaagagcccacagagatctaaaagacagattggcagcttatcagggagattgtgaaaccgtagaagcagcccttagcctcgcattagtttctttaaataaaaaaagagggggaatagggggccatacaccatatgaaatatacctagaatcagaacataccaaataccaagaccaactagaacaacaattttcaaaacaaaaaattgaaaagtggtgttacgtaaggaacagaagaaaggaatggaaaggaccctacaaagtgttgtgggacggagacggg
>BLV_NC001414
tgggggctcgtccgggattgatcaccccggaaccctaacgatcctctggacccaccccctcggcggcgttttgggtctttcctttaaattatatcatgggaaattccccctcctataacccccccgctggtatctccccctcagactggctcaaccttcgtcaaagcgcgcaaaggctcaatccgcgaccctctcctagcgattttaccgatttaaaaaattacatccattggtttcataagacccagaaaaaaccatggactttcacttctggtggccccgcctcatgcccacccgggaaattcggtcgggttcccctcgtcttggccaccctaaacgaagtactctcaaacgatgagggcgccccaggtgcatcagccccagaagaacaaccccccccttatgacccccccgccattttgccaattatatctgaaggaaatcgcaaccgccatcgcgcttgggcactccgagaattacaagatattaaaaaagaaattgaaaataaggcaccgggttcgcaagtatggatacaaacactacgacttgcaatcttacaggccgaccctactcctgctgacctagaacaactttgccaatatattgcttccccggtcgatcaaacggcccacatgaccagcctaacggcagcaatagccgccgctgaagcggccaataccctccagggttttaatccccaaaatgggaccctgacccaacaatcagctcagcccaacgccggggaccttagaagtcaatatcaaaacctttggcttcaggcctggaaaaatctccctactcgtccttcagtacaaccctggtccaccatcgtccaaggccccgccgagagctatgtagagtttgtcaaccggttacaaatttcattagctgacaaccttcccgacggagtccctaaagaacccattattgactcccttagctatgctaatgctaacaaagaatgccaacaaattttgcaagggcggggcctagtggccgccccggtgggacaaaaactgcaggcttgtgcacattgggcccccaaggttaaacagcctgcaatcctcgtccacaccccagggcccaagatgcccgggcctcggcaaccggcccccaaaaggccccccccgggaccatgctatcgatgcctcaaagaaggccattgggcccgggactgtcccaccaagaccaccggcccccctccgggaccttgtcccatatgtaaagatccttcccattggaaacgagactgtccaaccctcaaatcaaaaaactaatagaggggggacttagcgccccccaaaccgtaacccctataacagatcctcttagtgaggccgaattagaatgcctactttctattcctctggctcgcagccgtccctccgtggctgtatacctgtctggcccctggctgcagccctctcagaatcaagcccttatgctcgtggacaccggggctgaaaatacggtcctcccacaaaattggctggttcgagattacccacggatccccgccgcggtgctcggagcagggggagtctcccggaacagatacaattggctacaaggccctctgaccctggctctaaaaccagagggtccctttatcaccatcccaaaaattttagttgacactttcgataaatggcaaattttaggacgggacgtcctctcccgcctacaggcctctatctccatacctgaggaggtacgcccccccatggtaggcgtcctagatgcccccccgagccacattggattagaacatttgcccgtcccacctgaggtacctcaattccctttaaactagaacgcctccaggcccttcaagacctggtccatcgctctctggaggcaggctatatctccccctgggacgggccaggcaataatccagtattcccggtacggaaaccaaatggcacctggaggtttgtgcatgatctacgagctacaaatgctcttacaaagcccatcccggcgctctcccccggaccgccagaccttaccgctatccctacacaccttccacatatcatttgcctagatctcaaagatgccttcttccagattccagtcgaagaccgcttccgctcctattttgcttttaccctccctacccccgggggactccaacctcacagacgctttgcctggcgggtcctacctcaaggcttcattaacagcccagctcttttcgaacgggcactacaggaaccccttcgccaagtttccgccgccttctcccagtctcttctggtgtcctatatggacgatatccttatcgcttcgcctacagaagaacaacggtcacaatgttatcaagccctggctgcccgcctccgggacctagggtttcaggtggcgtctgaaaagactcgccagacgccttcgcccgtccccttcttgggacaaatggtccataaccagattgtcacctatcagtccctacctaccttgcagatctcatccccaatttctcttcaccaattacaggcggtcttgggagacctccagtgggtctctaggggcacacccactacccgccggcccctgcaacttctctactcttcccttaaaggcatcgatgaccctagggccatcatccagctttccccggaacagctacaaggcattgcagagcttcgacaagccctgtcccataacgcaagatctagatataacgagcaagaacccctgctggcctacgtacacctaacccgggcagggtccaccctggtactcttccaaaagggcgctcaatttcccctggcctactttcagacccccttgactgacaaccaagcctcaccttggggcctccttctcctgctgggatgccaatacctgcagactcaggccttaagctcttatgccaagcccatactcaaatactatcacaatcttcctaaaacctctctcgacaattggattcaatcatctgaggaccctcgagttcaggagttgttgcaattgtggccccagatttcctctcagggaatacagcccccgggcccctggaaaaccttgatcaccagggcagaggtttttttgacgccccagttctctcctgaaccgattcctgcggccctttgcctctttagtgacggggctacaggacgaggagcatattgcctgtggaaagaccaccttttggactttcaggccgttccggctccagagtccgcccaaaagggagaactagcaggtctcttggcgggcttagcagccgccccgcctgaacctttaaatatatgggtagattccaaatacctatactccttgctcagaaccctagttctgggagcttggcttcaacctgaccccgtaccctcctatgccctcctatataaaagcctcctccgacatccagcaatctttgttggtcatgtccggagccactcctcagcatcccaccctattgcttccctgaacaattatgtagatcaactgctccccttagaaactccagagcaatggcataagctcacccactgcaactctcgggccttgtctcgatggccgaacccacgtatttcggcctgggatccccgttcccccgctacgctgtgtgaaacctgtcaaaggctcaatccaactggaggtgggaagatgcgaactattcagagagggtgggccccgaatcatatttggcaggccgatataacccattataaatacaaacagttcacctacgctttgcacgtgtttgtagatacttactctggagctactcatgcctcagcaaagcgagggctcaccactcaaatgaccattgagggccttctagaggccatagtgcatctgggtcgtccaaaaaagctaaacactgaccaaggcgcaaactacacctccaaaacctttgtcaggttttgccagcagttcggaatttccctttctcatcacgttccctacaaccccacaagttcagggttggtagagcggacaaatggactgctcaaacttcttttgtctaaatatcacctagacgaaccccaccttcccatgactcaggccctttctcgagccctctggactcacaatcagattaacctcctaccaattctaaagaccagatgggagttacaccattcacccccacttgctgtcatttcagagggcggagaaacacccaagggctctgataaactctttttgtacaagctccccgggcaaaacaatcgtcggtggctaggacctctcccggccctagtcgaagcctcgggaggcgccctcctggctactaacccccccgtgtgggttccctggcgtttgctaaaagccttcaaatgcccaaagaacgacggtcccgaagacgcccacaaccgatcatcagatgggtaagtctcactcttactctcctcgctctctgtcagcccatccagacttggagatgctccctgtccctaggaaatcaacaatggatgacaacatataaccaagaggcaaaattttccatctccattgaccaaatattagaggctcacaatcaatcacctttctgtcccaggtctcccagatacaccttggacttcgtaaatggttatcctaagatctattggccccccccacaagggcggcgccggtttggagccagggccatggtcacatatgattgcgagccccgatgcccttatgtgggggcagatcacttcgactgcccccactgggacaatgcctcccaggccgatcaagggtccttttatgtcaatcatcagattttattcctgcatctcaaacaatgtcatggaattttcactctaacctgggaaatatggggatatgatcccctgatcaccttttctttacataaaattcctgatccccctcaacccgacttccctcagctgaacagtgactgggttccctctgtcagatcatgggccctgcttttaaatcaaacggcacgggccttcccagactgtgctatatgttgggaaccttcccctccctgggctcccgaaatattagtatataacaaaaccatctccggctctggacccggtctcgccctcccggacgcccaaatcttctgggtcaacacgtccttgtttaacaccacccaaggatggcaccacccttcccagaggttgttgttcaatgtttctcaaggcaacgccttattattaccccctatctccctggttaatctctctacggtttcctccgcccctcctacccgggtcagacgcagtcccgtcgcagccctgaccttaggcctagccctgtcagtggggctcactggaattaatgtagccgtgtctgcccttagccatcagagactcacctccctgatccacgttctggagcaagatcagcaacgcttgatcacagcaattaaccagacccattataatttgcttaatgtggcctctgtggtcgcccagaaccgacgggggcttgattggttgtacatccggctgggttttcaaagcctatgtcccacaatcaatgaaccttgctgtttcctacgcattcaaaatgactccattatccgcctcggtgatctccagcctctctcgcaaagagtctctacagactggcagtggccctggaattgggatctggggctcaccgcctgggtgcgagaaaccattcattctgttctaagcctattcctattagccctttttttgctcttcttggccccctgcctgataaaatgcttgacctctcgccttttaaaactcctccggcaggctccccacttccctgaaatctccttcccccctaaacccgattctgattatcaggccttgctaccgtcagcaccagagatctactctcacctctcccccaccaaacccgattacatcaaccttcgaccctgcccttgacacccccgtgtttcacgcaccctcaggctgtggtggggcactggcttagtggaatagtcagtgtaccatcacaagcctcttcttgctgccagcaccgagttcgaacacagccctaccctgagcctctctgagtacatgactgagtgtagcgcagagaggttgtcgcttctgcgtgtcactcagtcattttttatagccgattggggttcgcgccctcccattgcctgtgacacggttaagacctctctcacttctgcttcaccatccccctgccagcgttggtctagtggaaagaactaacgctgacgggggcgatttcttgcagctgtgctaagcgagaggctctggtgctggggataagatgcggcccctagcaccacagtctctgcgccttttgggttcgaatcttccccatgcagcttccgctttttacgccctgttgcacaccctttctagagatacctgaaaatctcagctcgcaccccaaggaaggttgtggctcagaggttaaaatagctcggaccgcaacctccctttctttttattccaccctcgcaaggccccgggttctgggccccctaacggaggttcagaatttcctctactaggggatgctcaggtccaagtgtgcacaatatctcttccaaaaggtcctgatgaacatcttcccatgtaacaagccccagcagagacattccagccacatccagcagcatttgggccgccttctctaacagtgcccataaagtcccttccgtttccacaacggctgcctctgcatcttctatttccacctcggcaccgactcccccgccgagcccttcaagctcttcgggatccattacctgataacgacaaaattatttcttgtcttttaagcaagtgttgttggttgggggccccactctctacatgcctgcccggccctggttttgtccaatgatgtcaccatcgatgcctggtgccccctctgcgggccccatgaacgactccaattcgaaaggatcgacaccacgctcacctgcgagacccaccgtatcacctggaccgccgatggacgaccttttggcctcaatggaacattgttccctcgactgcatgtctccgagacccgcccccaagggccccgacgactctggatcaactgcccccttccggccgttcgcgctcagcccggcccggtttcactttcccccttcgagcagtcccccttccagccctaccaatgccaattgccctcggcctctagcgacggttgccccatcatcgggcacggccttcttccctggaacaacttagtaacgcatcctgtcctcggaaaagtccttatattaaatcaaatggccaatttttccttactcccccccttcgataccctccttgtagaccccctccggctgtccgtctttgccccggacactaggggagccatacgttatctctccacccttttgacgctatgcccagttacttgtattctacccctaggcgagcccttctctcctaatgtccccatatgccgctttccccgagacaccagtgaacctcccctttcagaattcgagctgccccttatccaaacgcccggcctgtcttggtctgtccccgcgatcgacctattcctaaccggtcccccttccccatacgaccggttacacgtgtggtccagtcctcaggccttaca
>BaEV_D10032
agacccaaggttgcatcagcgaaggaaaactgcattccccagacctccccggggctagcacctatcccacccctttgcgtcgccaaatagaaaaagacacctggcctcgaggttacgaaagaggccaatcaatagcctgtatgcaaataaagcctaaacgctataaaagagatgtatcgccacaaatcggggctctctctctctctaccacattccttagagggagggccctggtgcaccagtaaacgactttctgccgaaatttgtgtgttgggtggttcctcgcgccgactctcaaaccctaaggaacgtgattctaacatctgggggctcgtccgggatttgagaggcggccagaggacaccggccccttttccttttcggcagaaaccgcgcggccccggccaccggtggcggacggacgacgggacgactcttgtgtgtagtcaggtactttatttttgttctgtctttaatctctgaggtcggccaaccttcgtaggagtgtagagggaggacagacgtgtcctggaccctcacactccgaccccgggggacgccccggcggtcgtctggaggaaggctgatgacaccgtcagcctcctcaaatctgaaggcaggttccccctgccatctgaatcacttgtagtactttggcgccattctctggccgcgcggctcatctgtttttgtctggtttgtgttgttactgttgtcttatttatatgtgtgtatgagcctaaggacgggacaatgggacagacgctaacaactcctctatctttgactttgacgcacttttcagacgtccgggccagagcccacaatctttccgtaggagtccgaaaaggacgatggcaaactttctgctcgtccgagtggcccacccttcatgtcgggtggccccgggacggaacttttgacctctccgttattttgcaggttaagacaaaggtaatggatcctgggccgcatggtcacccggaccaagtggcctacatcatcacctgggaggatctcgtccgaaatcctccgccttgggtgaaaccctttctccataccccttctacatccaagtccaccctccttgccctagaagtcccaaagaaccggaccctggatccgcctaaacccgtactcccggatgagtcgcagcaagacctcctcttccaagaccctctacctcatccaccacataatcccctcctggaacccccaccctacaactcaccctcgccccctgtcttgtcccccgtttctcctaccaccccttctgcccccactccttcctctcttgtctcctcgtcgaccccgccttcctctccagccccacctgaactcacccccaggaccccgccacaaaccccccgtctccgcctccggcgggccgaaggtcaggatggcccttccacctggcaatcttccctttttccccttcgcacggtcaaccgcacgatccagtactggcccttttctgcctcggacctctataattggaaaacccataacccctccttttcccaagacccccaggccttgacctcgttgatagaatcaattctcctcacccaccagcctacctgggatgattgtcaacagcttttgcaggtccttctaaccaccgaagaaaggcagcgagtcctcctggaagcccggaaaaatgtgccggggcctggaggccttccaacccagctccccaatgaaatagacgagggatttcccctcacccgcccggactgggattatgagacagcaccgggtagggagagtctccgaatctatcgccaggctctgttggcgggtctcaagggggcaggaaaacgccccaccaatttggccaaggtaaggactataactcagggaaaagatgaaagcccggcagcctttatggaaagacttctggaagggtttcgaatgtatactccatttgatccagaagcaccagaacacaaggctaccgtggccatgtcgttcatagatcaggcagcactagacataaaaggaaaactccaaaggctagacgggatccaaactcatgggctgcaggaattagtaagggaggcagaaaaggtatacaataaaagggaaaccccagaagaaagagaagctaggcttataaaagaacaggaagaacgggaagatcggagagacagaaaaagagataagcatttaaccaaaatcctggcagccgtagtgactgaaaaaagggcaggaaagtcaggggaaacaagaaggcggcctaaagtagataaggaccagtgcgcctactgcaaagagcgagggcattggatcaaggactgccccaagcgtcctagagaccagaagaaacccgcccctgtcctcaccttaggtgaggacagcgaataggggtgtcagggctctggagccccccccgagccccggctaactctatctgtaggggggcatcccaccaccttcttggtggacacaggcgcccaacactcggttttgaccaaggcaaacggacccctgtcctctcgtacatcttgggtccagggggcaacaggaagaaagatgcacaaatggactaaccgccggacagttaacctagggcaaggaatggtgacacactccttcttggtggtacctgaatgtccgtacccccttctggggcgagatctcctaaccaaactcggagctcagatccacttctccgaggcaggggcccaggtgttagaccgagatggccaacccatccaaattttgactgtgtctctgcaagatgaacaccggctttttgacatcccggtcaccaccagcctccctgatgtctggttacaagattttccccaagcttgggcggaaacgggaggacttgggcgggccaagtgtcaagccccaatcataattgatctaaagcccacagcggtgcctgtatctatcaaacaataccccatgagcctagaagctcatatgggcattcggcaacacattatcaaatttctagaacttggagttttgcgaccttgtcgctcaccctggaatactcctcttctgccagtaaaaaagcctggtacccaggattacaggcccgtccaagatttgagagaaattaataaaagaactgtggatatccaccctacggtccccaatccttacaacttgctcagtaccttaaaaccagactacagctggtataccgtactggacttaaaagatgccttcttttgtttacccctggccccccaaagccaggaactatttgcctttgagtggaaggaccctgagagaggaatctcaggccaattgacctggactcgacttccccaggggttcaaaaactctcccactctcttcgatgaggctctccacagggacctcaccgacttccggacccagcatccagaagtgaccctgctccagtatgtagatgacctcctcttggcggcccccacaaagaaagcctgcacgcaaggtactaggcatctactccaggaactaggtgagaaaggataccgggcatctgccaagaaggcacaaatttgtcagaccaaggtaacttacctggggtacatactgagtgagggaaaaaggtggctcacccctgggcgcatagagactgtggctcgcattccaccgccccggaatcccagagaggtgcgtgaattcctgggaactgctgggttctgtcgcttgtggatacccggttttgctgaattggccgcccccctttacgcactcaccaaggaaagcacccctttcacctggcagacagagcatcaattggcttttgaggcactaaaaaaggcactcttgtctgccccagcccttgggttaccggacacctcaaagccctttaccctcttcctggacgaaaggcaagggattgccaaaggagtcctgacccaaaaattggggccttggaaaagaccggtagcatacctgtccaagaagctggaccctgtggcggccggctggcccccatgtcttcgtatcatggcagccaccgctatgctggtcaaagactctgctaagttaacccttgggcagccactgactgttattactccacatactctagaggccatagtgcggcagcccccggaccggtggataaccaacgcacgcctaacccactaccaggccctcttactggacacggaccgcgtccagtttggccctccggtcaccctaaaccctgctacgctgctgccggtaccagaaaaccaaccaagcccacacgattgtcggcaagtactggctgagacccatggaacacgagaagaccttaaagaccaagagctcccagacgcggatcacacctggtacacagacggcagcagttaccttgactcaggtactcggagggcgggagcagcggtagtagacggacacaataccatttgggcacaatcactacctcctggcacgtctgcacagaaggctgagttaatagcactaaccaaggccctagagctgtccaagggaaagaaagctaacatttatactgatagccgatatgcctttgcaacggctcatactcatggaagtatctatgaaagaagaggtctcctaacctcagaaggaaaggaaatcaagaacaaagctgaaataattgccttattaaaggccctttttcttcctcaagaagtggctataattcactgccccgggcatcagaaaggacaggatccagtcgcagtaggaaacagacaggctgaccgagtggccaggcaagccgccatggcggaagtactgaccctagccacagaacctgacaacaccagccacataactattgaacatacttatacctccgaagaccaggaagaagcaagagccataggggctacagaaaacaaagacactagaaactgggaaaaagaagggaaaatagtccttccccaaaaggaagccctggcaatgatccagcagatgcatgcctggacacacttgggtaatcgaaagctaaaattgttaattgaaaaaactgactttctaatcccaagggcaagtacactcatagagcaagtgacatctgcctgtaaggtctgtcagcaggtaaacgctggggctacccgagtgccagcagggaaacggactcgtggtaaccgcccgggagtctattgggaaatagacttcactgaagtaaaacctcactatgctgggtataagtacttactagtgtttgtagataccttttcaggatgggtagaagcctttcccacccggcaagaaacggcacacatagtagccaagaagatcctagaagaaatctttcctagatttggacttcccaaggtaattgggtcagacaacgggccggccttcgtttcccaggtaagtcaggggctagccaggatactggggattaattggaaattgcattgtgcttatagaccccagagctcaggacaggtagagagaatgaatagaacaataaaagagacccttactaaattgaccttagagactggcttaaaagattggagacgcctcctatctctagctctattaagagcccggaatacgcctaaccgctttgggctcactccatatgaaatcctctatggaggacctccccctttgtcaaccttacttaactccttttctccctccaattctaagactgacctacaggcccggctaaaaggactacaagcagtacaggcccaaatctgggcccccttggcagaactgtaccggccaggacattcgcagaccagccaccccttccaggtgggggactccgtctacgttagacgacaccgttctcagggactggagcctcggtggaaaggaccctacattgttctcctgaccacacccacagccataaaggttgacggaatcgccacgtggattcacgcatcccacgccaaggctgctccagggacgcctggaccgacgtcgtccggaacttggagactccgccgctccgaggacccccttaagataagactctcacgcacttgacttcttacttgcccttgtcctcctaccccgcgccgtacatagcagtaacccctcatatagtccaagatgggattcacaacaaagataatcttcttatacaacctagtactggtctacgcggggtttgacgaccctcgcaaagccatagaactagtacaaaagcgatatggccgaccatgcgattgcagcggaggacaagtgtccgagcccccgtcagacagggtcagtcaagtgacttgctcaggcaagacagcttacttaatgcccgaccaaagatggaaatgtaagtcaattccaaaagacacctccccaagcgggccactccaagagtgcccctgtaattcttaccagtcctcagtacacagttcttgttatacctcataccaacaatgcagatcaggcaataagacatattatacggctactctgctaaaaacacaaactgggggcaccagtgatgtacaagtattaggatccaccaacaaacttatacaatctccctgtaatggcataaaagggcagtctatttgctggagcactacagctcctatccacgtctctgatggaggaggtccattagacaccacaagaattaaaagtgttcagagaaaactggaagaaattcataaagccctatatcctgaacttcagtatcaccctttggccatacctaaggttagagataacctcatggtcgatgcccagactttaaacattctcaatgccacttacaacttactcctaatgtccaacacgagcctagtggacgactgttggctttgtttaaaattaggtccccctactcccctcgcaatacctaacttcctattatcctacgtgactcgctcctcggataatatctcttgtttaataattcccccccttctagttcaaccgatgcagttttccaattcatcttgcctcttttccccctcctacaacagtacagaagaaatagatctaggccatgttgccttcagcaactgtacctccataaccaatgtcaccggtcccatatgcgctgtaaatggttcggtctttctctgtggcaataacatggcatacacttatctacccacgaactggacggggctttgcgtcctagcaactctcctccccgacattgacatcattcccggagatgaaccggtccccatccctgctattgatcattttatatatagacctaaacgggccatacagtttattcctttactagcagggctagggatcaccgcagccttcacaacaggagctacaggcctaggtgtctctgtgacccaatatacaaaattatctaatcagctaatttctgatgtacaaatcttatctagcaccatacaagatctgcaagatcaagtagactcattagccgaagtggttctccagaacagaagggggctagatctacttacagcagaacaaggaggaatctgtttagccctgcaagaaaaatgctgcttttatgttaacaagtcagggattgtgagagacaaaataaaaaccttacaagaagaactagaaagacgtagaaaagatctagcttccaacccactttggactgggcttcaagggctcctcccttacctcctgccctttcttggccctctacttaccctcctgctcttactcaccattgggccgtgcatttttaaccgtctaaccgcttttattaatgataagttaaacataatacacgctatggtgctaacccaacagtatcaggtgctcagaaccgatgaagaagctcaagattgagcctctaagacacaagaaaagggggaaaatgaaaagtaaaacttttaggccctccccgtaaatggttctgtttgttcgtggcgcaggcagagtttgttgcaaggcttgatgtaagactcgttactaaatgattaactgcctttgttctgcttctgtaaaactgctttcccgccctccgaattgtaaaacaagccctgcctcagccggaaattccaaaccagtatgctaaaggtggcggggcccgaccgctgcaacccagacccaaggttgcatcagcgaaggaaaactgcattccccagacctccccggggctagcacctatcccacccctttgcgtcgccaaatagaaaaagacacctggcctcgaggttacgaaagaggccaatcaatagcctgtatgcaaataaagcctaaacgctataaaagagatgtatcgccacaaatcggggctctctctctctctaccacattccttagagggagggccctggtgcaccagtaaacgactttctgccgaaatttgtgtgttgggtggttcctcgcgccgactctca
>CAEV_NC001463
tggcgcccaacgtggggcccgaggagaagaaaagaaagcggccctgagaactcggcttctgaaaaagaggaagaggacaagttgctatagcaacaagagagaagaagtagagcaaaggtccagtggctcggaaaaagaggaactgaaacttcggggacgcctgaaggagtaaggtaagtgactctgctgtacgcggggcgaggcagaggtttccttctaaattgaaagagaagtgttgctgcgagaggtcttggtggtcgagaatcctgtacaaaaaaaaggagggatctcggtcaggaccaggacccctgggagtaatacaacagcaacaccgtaagaaaatccgccatggtgagtctagatagagacatggcgaggcaagtctccggggggaaaagagattatcctgagctcgaaaaatgtatcaagcatgcatgcaagataaaagttcgactcagaggggagcacttgacagaaggaaattgtttatggtgccttaaaacattagattacatgtttgaggaccataaagaggaaccttggacaaaagtaaaatttaggacaatatggcagaaggtgaagaatctaactcctgaggagagtaacaaaaaagactttatgtctttgcaggccacattagcgggtctaatgtgttgccaaatggggatgagacctgagacattgcaagatgcaatggctacagtaatcatgaaagatgggttactggaacaagaggaaaagaaggaagacaaaagagaaaaggaagagagtgtcttcccaatagtagtgcaagcagcaggagggagaagctggaaagcagtagattctgtaatgttccagcaactgcaaacagtagcaatgcagcatggcctcgtgtctgaggactttgaaaggcagttggcatattatgctactacctggacaagtaaagacatactagaagtattggccatgatgcctggaaatagagctcaaaaggagttaattcaagggaaattaaatgaagaagcagaaaggtggagaaggaataatccaccacctccagcaggaggaggattaacagtggatcaaattatgggggtaggacaaacaaatcaagcagcagcacaagctaacatggatcaggcaaggcaaatatgcctgcaatgggtaataaatgcattaagagcagtaagacatatggcgcacaggccagggaatccaatgctagtaaagcaaaaaacgaatgagccatatgaagattttgcagcaagactgctagaagcaatagatgcagagccagttacacagcctataaaagattatctaaagctaacactatcttatacaaatgcatcagcagattgtcagaagcaaatggatagaacactaggacaaagagtacaacaagctagtgtagaagaaaaaatgcaagcatgtagagatgtgggatcagaagggttcaaaatgcaattgttagcacaagcattaaggccaggaaaaggaaaagggaatggacagccacaaaggtgttacaactgtggaaaaccgggacatcaagcaaggcaatgtagacaaggaatcatatgtcacaactgtggaaagagaggacatatgcaaaaagaatgcagaggaaagagagacataaggggaaaacagcagggaaacgggaggagggggatacgtgtggtgccgtccgctcctcctatggaataacttcagcaccacctatggttcaggtccgcataggttcccagcagaggaacttgttatttgataccggggcggaccgaactatagttagatggcatgagggctcgggaaacccagccggaaggataaaactgcaaggaataggaggaatagtagaaggagaaaaatggaataatgtagaattagaatataaaggagaaacaagaaagggaacaatagtagtgttaccacaaagtccagtagaagtattaggacgagataacatggcccgatttggaataaagataataatggcaaatttagaggaaaaaagaatcccaattacaaaagtaaaattgaaagagggatgtacgggtccacatgtcccacaatggccattaacagaagagaaattaaaaggtctaacagaaatcatagataaattagtggaagaaggaaaactaggaaaggcacccccacattggacatgtaatactccaatcttttgcataaaaaagaaatcagggaagtggagaatgttaatagatttcagagaattgaacaaacagacagaagatttaacagaagcgcagttaggactcccgcatccgggaggactacaaaagaaaaaacatgttacaatattggacataggagatgcatattttactatacccctatatgaaccatatcgagagtacacatgttttactctattaagtcctaataatctaggaccatgtaaaagatactattggaaagtgctgccacaaggttggaaattgagtccatctgtatatcaatttactatgcaggagatcttagaggattggatacagcagcatccagaaattcaatttggcatatatatggatgatatttacataggaagtgatttagaaattaaaaagcatagagaaatagtgaaagatttagccaattatattgcccaatatggattcactctgccagaagagaagagacaaaagggatatccagcaaaatggctaggatttgaactacacccgcagacctggaaatttcagaagcatacattacctgaattaacaaagggaacaataacattaaataaattacagaaattagtaggagaattagtatggagacaatccataattgggaaaagcattcctaacattctgaaattaatggaaggagatagagaattacaaagtgaaagaaaaattgaagaagtacatgtgaaagaatgggaagcatgtaggaaaaaattagaagaaatggaaggaaattattataataaagacaaagatgtctatggacaattggcttggggagacaaagctatagaatatatagtgtatcaggagaaagggaaaccattatgggtaaatgtggttcacaatataaagaacctaagcatcccgcaacaggttattaaagcagcgcaaaaattaacccaagaagtcatcattaggacaggaaaaataccatggatattgttgccagggaaagaagaagattggagactagaattgcaattagggaacatcacatggatgccaaaattttggtcctgttatcgaggacatacaagatggagaaaaagaaatataatagaagaagtagtagaagggcctacatattatacagatggaggaaaaaagaataaagtaggaagtctagggttcatagtatcaacaggggaaaaatttagaaagcatgaagagggcacaaaccagcaactagaattaagagccatagaggaagctctaaaacaagggcctcaaacaatgaatttagtaacagatagtagatatgcatttgaatttttattaagaaattgggatgaagaagtaataaagaatccaattcaagcaagaattatggaaattgcccacaagaaagataggataggagtgcattgggtgccaggacataaagggattccccaaaatgaagaaatagacaaatatatttcggaaatatttcttgcaaaagaaggagaaggaattctcccaaaaagagaagaggatgcagggtatgatttaatatgcccagaagaggttaccatagagccaggacaagtgaaatgcatccccatagagctaagattaaatttaaagaaatcacaatgggctatgattgctacaaaaagcagcatggctgccaaaggagtgttcacacaaggaggaatcatagactcaggatatcagggacaaatacaggtaataatgtataatagcaataaaatagcagtagtcataccccaagggagaaaatttgcacaattaatattaatggataaaaagcatggaaaattggaaccctggggggaaagcagaaaaacagaaaggggagaaaaaggatttgggtctacaggaatgtattggatagaaaatattcctctggcagaggaagaccacacaaaatggcatcaagatgcccgatcattgcatctagaatttgaaattccaagaacagcagcagaagacatagtaaatcaatgtgaaatatgcaaagaagcgaggacacctgcagtaattagaggcggaaacaaaaggggggtaaatcattggcaagtggattatacccattatgaaaatatcatactattagtatgggtagaaacaaattcaggactaatatatgcagaaaaagtaaaaggagaatcagggcaagaattcagaataaaagtgatgcattggtatgcattatttggtccagagtcattgcagtcagacaatggacctgcatttgcagcagagcccacacagctgttaatgcaatacctaggagtaaaacacacaacaggcataccttggaatccacagtctcaggctatagtagaaagggcacatcaactattgaaaagcactttaaagaagttccagccacaatttgtcgctgtagaatcagccatagcagcagccctagtcgccataaatataaaaagaaagggtgggctggggacaagccctatggatatttttatatataataaagaacagaaaagaataaataataaatataataaaaattctcaaaaaattcaattctgttattacagaataaggaaaagaggacatcaggagagtggaaaggaccaacccaggtactgtggaaaggggaaggagccaattgtggtaaaggatatagaaagtgaaaagtatttagtaataccttacaaagatgcaaaattcatcccgccaccaacaaaagaaaaggaataaaaaacctggaccagaattacccttagcactatggatacatatagcagaaagcattaatggggatagctcatggtacataacaatgagactgcaacagatgatgtggggaaaaagaggaaataagttacaatataagaatgaagacagggaatatgaaaattgggaaattacatcatggggatggaaaatgcacctaaggagagtgaaacaatggatacaagacaacaggagaggaagcccatggcagtacaaagtaggaggaacatggaaaagtataggagtgtggttcctgcaagcaggagattacagaaaggtagacaggcacttctggtgggcatggaggatactgatatgttcctgcaggaaagaaaagtttgatataagagaatttatgagaggaagacatagatgggatttgtgcaaatcctgtgctcaaggagaagtagtaaagcatactagaacaaaaagtctggaaagactagtactgctacagatggtagaacagcatgtgtttcaagtattgccattgtggagagccaggagaagtagtacaacagatttcccatggtgcagggacacaacgggatacacgcatgcgtggtctgtccaggagtgctggttgatggaatatctcttagaggatgagtgaagaactgcctcaaagaagggagacacatccagaagaacttgtaaggaacgtacgggaaagagaaagggatacatggcaatggacaagcatcagagtacctgcggaaatactgcaaagatggcttgctatgcttaggtcaggcagaaatagaaagaaagtgtatagagaaatgcaaaaatggatgtggatacatcccaaggcgcctgtgattagggcctgtggatgcagactatgtaacccggggtggggaacataatcaagggaataataaatgcaaataaatgtaactaacaagtagcaaaagtgtctgtgttagatggatgctggggccagatacatgcgcttaactgggaaggaaaactgggttgaagtaaccatggacggagagaaggaaaggaaaagagaaggtttcactgcgggacagcaaggtaagtatcaaccccaggtaagtaagcaaatagggaacagaaatactaacccatgctttgcctataaagggatattcctatggaggatatcactaacaatgtggatattgctagggataaatatgtgtgtcagtgcagaggattacataacactaatatcagatccctatgggttctcacccataaaaaatgtgtctggggtaccagtgacttgtgtaacaaaagaattcgcaaaatggggatgtcaaccactaggagcgtaccctgatccagaaatagaatacagaaatgtgagtcaggaagtagtgaaagaagtatatcaagagaattggccatggaatacatatcattggcctctctggcaaatggagaatgttaggtactggttaaaagaaaatatgcaagaaaatcaacagagaaaaaataatacaaaagagggtatagaggaattattagcaggaactataaggggaagattctgtgtaccatacccatttgccttgttaaaatgcacaaagtggtgctggtatacagcggccataaacaacgagtcaggaaaagcaggaaaaataaaaataaattgcacagaagcaagagcagtctcctgtacagaggacatgccattagcctcaatacaaagagcatattgggatgagaaagacagagagagcatggcctttatgaatatcaaagcatgtgatagcaacctaaggtgtcagaaaagacctggagggtgtatggaaggataccctatcccagtaggagcagaaataatccctgaaagtatgaaatacctaaggggagcaaagagtcagtatgggggaataaaagataagaatggagaattaaaattaccattaacattaagagtgtgggtaaaattagcaaatgtgtcagaatgggtaaatgggacacccccggattggcaagacagaattaacggatccaaaggaataaatgggacgctctggggagagcttaacagtatgcatcacctaggatttgcccttagccagaacggcaaatggtgtaactacaccggggaaataaaattagggcaagaaacattccaatatcattacaagccaaactggaactgtaccgggaattggacgcaatatccggtgtggcaagtgattagaaacctggatatggtggaacatatgacaggagaatgtgtgcagagaccacaaaggcacaatataacagtaggaaatggaaccataacagggaattgcagtacaacaaactgggatggatgtaattgctcacgatcaggaaactacctatataacagctctgagggaggattgttattaattctgtgcagacaaaacagcaccctaacaaggatcctgggaacaaatacaaattggacaactatgtggggaatatacaaaaattgttcaggatgcgagaatgcaacattagacaacacaggagaaggaaccttaggaggtgtagctaataagaactgtagcttgcctcataaaaatgagagcaacaagtggacttgtgccccaagacaaagagatggaaaaacagattcgctatacatagcaggaggaaaaaagttttggacacgaattaaggcccaattcagctgtgaaagtaacataggacaattagatggaatgttgcatcagcaaatactattgcaaaaatatcaagtaattaaggtaagagcttatacatatggggtgatagaaatgccagaaaactatgcaaaaacaagaatcataaacaggaaaaaaagagaactcagccacaagaggaagaagagaggcgttggcttggtcattatgctagttatcatggcaatagtagctgccgcaggggcttctctgggagtcgcaaacgcgattcagcagtcttacactaaggcagctgtccagacccttgctaatgcaactgctgcacagcaggatgtgttagaggcaacctatgccatggtacagcatgtggctaaaggcgtacgaatcttggaagctcgagtggctcgagtggaagctatcacagatagaataatgctataccaagaattggattgttggcactatcatcaatactgtataacctctacaaaaacagaagtagcaaaatatatcaattggacgaggtttaaggataattgcacatggcagcagtgggagagaggattacaggggtatgatacaaacttaacaatactgttaaaggaatcagcagcaatgacacaactagcagaagagcaagcaaggaggataccagaagtatgggaaagtttaaaagacgtctttgattggtcaggatggttctcatggctaaagtatattcctattatagtagtaggattattaggatgcattctgataagagctgtgatatgtgtatgtcaacctcttgtgcagatatacagaactctaagtaccccgacataccaacgggtcacagtcatcatggaaacaagagcagacgtcgcaggagaaaatcaggattttggcgatggcttagaggaatcagacaacagcgaaacaagcgaaagagtgacagtacagaaagcttggagccgtgcctgggagctttggcagaactcaccctggaaggagccatggaaaaggggcctgctgaggctgctcgtccttccgctgacgatgggaatctggataaatggatggcttggagaacaccacaaaaataaaaaaagaaagggtg
>Cer1_U15406
tggcgctctgcctgtttctttgaaggtttctggtttagtgttgattcttctccagttccttggtttttgtatacttttcctctttctctcaataaatttatttgagagttcttaaaaatcgtgtttttctctttcttttggtctcgtttactggattggattcaagttctgtggacaggaacttgacttgggggccgaaccgccgttggtttccgtggaattctcgtttttcgttgcgaaaatcgagtggattttgaagaatttggatcgtctcgaggatttttctttttgttagcttgctctgtacgagtagttgataaagagaaaacaaaaaagcgatttttctggagctgaacgctcaggaagttctgattttttccagaattctgtttctgtctctgtaagagcggggatagtgatttctgccgaatttttttgaataaaagttctggaatttcgaagattgtaaaattcctagtgaattttatcgattttttgagttgaaagcttgattttttcaagtttttgctgagaaattcaatttctcatcaagaaattggtgaattttgctgatttttgcatcgaaagtgcgaaattttgcggaaaagttaaagttttcgtgaaattttgagattttcgaaaacaatctttgatttttcggtgattttattcgattattttggttagaaataggaaaatcgctcgccgatttttcatttttctggaaaaagtcgtgaatttccgcaattggaaaaaatcgataattggatttcactggattattcgcctttgagtttgcaatcgtttcgtgggatttttcacatttcttgttgatgtactctcaagtttttgctcatttcttcatttaattgctgtaatctaaacgaatttatttttgtttcagtgaaatctgaagaatggaggtgaacgagggacaggatactgaaggaggatcatcgagagcacaaactctcacaccaccaccaaatccacagcaacaactgtatgatgaagaggatttgctgcgggagtcgatggataccacggagaagacattcgaaaatggtttccaggtgagaaaagcggaacatgaagtaaaaaagaaggatgtgattaaacatattcaaaattatgcaaaggcaaatgaagcccaaaccgcattgatggtggaaccatttataaaaatcataaaagaggaagaagatataattgaaattagagaaaaatcgataatgatgttgaaaaaggtggtgaatgaacaaggaattacaatttctgatttgcagattcaaaaggagcaaatccgtcagcatctacaagattcttctcaaagagggacagccgaggatgccgaaactcaaaaaatgaagcaatttttggatacgaatgagcttcataatgtgagtgatttggaggaaataattaaagagtattcagtccttaagatgaaagaagaaaaagaaaagcaatgtttacagatggcgagtgattcctgggcaatgatgcgcgaggaaattatggaaaagagggaaacaaatcgtgatttaaatcgacagctgaaggagaaaagtgaggagttgatgcagaaaagtcaaatcttggtggaaactacactgaagctgaaggctgttgaagaagaaagagataagcggaagaaggaagaacaattcagagaagctgacgctaggtcgaataactatgcacgaaaaggtgaaattagttccaacattgaacaaaagaatcatcaaaatattcagatcatggatacaagatgcacaacatcgagctcaagaatgaatacaccagcacaacgtatcggtgagaatttgagcacttcaaatgtgggaaataatgttgttcgggaaactgtaagagagtattgtgaagagacaggggagattcttgaggactttgaagtaaatcaaaatgatagtgttctgactgaaaggaatgtgactggtagtgtaagaaatggggattcccaggtccagacgaatagtttagaaaggatgactcaaatgatgctcgcacaaagcctgccggaaccagcaaagttcacggcagaagagggttctatcagtattgaagcatttgagaaaacttttaaactaaaatttggaactttttcggatgagcaacaagtagcaattctggagtcgaagtacttggagggaagagcacaaaaagcttatcgttcgttgacagcgggagagaaggtgaaagtgaaagtggttttaaatgcattagctaataggttgagattatctgtagaagatgagaatcatcgggctaagcaaaaatggaacattctttctcgtaagccagatcaatcgtgtgaagattattgcttgttgatcgatgacattgctagaatcgctttccgcagagtttctcctgaagaattgtcatcgatgaagtatgtcaagcttctagatgaagtcactgacatgcatcttcgctgctcgattgataataagataatggacactgatgaaattaatcactatgatgtatgtcgtgaaatgataatacgtcatgaatggaatgtttcaaagattaatgaaaaacagtgcttgaattctaaattgtcggagaagagagggaaagttcaaaatgcggaaaattttgtgaatcaaaatacacagaacaattttaaaccgttttctccaaacaaggctgctgataattctcggaactcttggaacaataattcacaaaataattcggcggcttctcagaatatctcgagagagcaaagttggaaaactatttcagttcctcagaaacatcagaatccttcggataggtgcagtgactgtcagcaaagaggatggcatatgttttggtgctcgaaaaagtctaaagataatgcatcacaaaaatgtgatgaatgtcaacaaagtggatggcacatggccagttgcttcaaattgaaaaacagggcatgtttccggtgtaacgaaatggggcacattgcttggaattgtccgaagaaaaatgaaaatacatcagaaaaggaagctccggtggcaaaagtagagacaatcgaaggtgtaagaatgaaggattgtttgctaatggtgaaatcggaaaaatctgaatctgaggttacaagaagtctggaaaagggacaaataggaaaagctaatgtagaaattctgttggatagtggtgctagtatttcgctaatgagtaaaaatacctgggagaaaattgttgaagtcaatggaaagtcttgggaacaggaccagatatatgaggagttggagtataaaacagctagaacagcaaataatcagttgttcactttgctcagggcggtaatggtagaaataaaaatgcaaacaaagtctgaagttatcaagtttcatattggagacatggacagggaaaatgttattatcggagctggtcactttgagcaaatggggattcaaatgaatatgatcattgaacccagaatagttcgtatcgacgaagacgtggaaattccgccgagaagttgtcagttagtagaagttaatgttactggtatcataagagaaggagcatattgtttgataacaccaacaatgagacatgtggaaaatgcggttgtacgactgaatgaacaagggaaagcttgggttagaattgtgaatcaattcaaacatatgctgtccttgaaaaaaggggaggtgattgggaaaggagagacaggaggctttgaggtgttatcaaataaagcggaacaagatattacagtggaagaggtgttaaatgatcctactcttttttcggaaattgagacagatacaaacagttgtgaagtagtaaagacggctgaaacatatgagcgtttcacaacaatttgcgagcatcttaagagagaaaatggggatgataggaaaatatgggatgttattgaacaatttcaagatgtgtttgcgatctcagatgacgagttgggacgaaattctggtacggaatgtgtaatagaattgaaggaaggagcagagccaattaggcaaaagcctcgtcctattccattagcattaaaaccagagattcggaaaatgattcagaaaatgctcaatcaaaaagtgattagagaaagcaagtcgccttggtccagtcctgtagtgttggtgaaaaagaaagatggctctattagaatgtgtattgattatcggaaagttaataaggtcgtgaagaataatgctcatccactccccaatattgaagcaacgctacaatcgctagcaggaaaaaaactatacacggtttttgatatgatagcaggattttggcagattccattagatgaaaagagcaaggaaatcacagcttttgctattggtagtgaactctttgaatggaatgtacttcctttcggattggttatttcgccggcactgttccaaggaacaatggaagaaattattggagatttgttaggagtatgtgcatttgtatacgttgatgatttgttgattgctagtaaggatatggagcaacatctgcaagatgttaaggaagcgttgacaagaatcagaaaaagtggaatgaaacttcgtgctagtaaatgtcatattgcaaagaaagaagttgaatatttgggacataaagtgacactagacggagtggagacacaagaagtaaagacggataaaatgaaacagttctcgaggcctactaatgttaaagaattacagtcatttttgggattagtcgggtattatagaaaattcattttgaatttcgctcaaatagcttcttcattgacttcgttgatttctgcaaaagttgcatggatttgggaaaaagagcaagagatagcattccaagaattgaaaaaattagtttgtcagacaccagtgttggcacagcccgatgtggaagctgctttgaaaggggatagaccatttatgatttatactgatgcaagcagaaaaggcataggagctgtgttagcacaagaaggacctgatggacaacaacatccaatagcatttgcatcaaaagcattaagtccggcagaaaccagatatcatatcacggatctggaagcactggcaatgatgtttgcgttgcgtcggttcaagacgattatttatggaactgcaattacagtattcacggatcataagccattgatatcgttgttaaaaggatccccactggcggataggttgtggagatggtcgattgaaattttggaatttgatgtgaaaattgtgtatttagccggaaaagccaatgcagtagctgatgcgttgagtcggggaggttgtccacctaatgagttagaagaagagcaaactaaggaattgacgagcatagtgaatgcgattcagacagagctacctgatatacttgacagttcttgctggttagaaaggttaaagggagaagatgaaggatggaaagaagtgatagcggctttagaagggggaaagacgaagggaaccttcaagattgttggcattgagtcggaaatttctctggaatattataagattgttgggggagtgctcaagaatactgagatagaagaacagagtagaagtgtagttccagagaaaatacgcacaccattactgaaagagttgcatgaaggaatgttagcggggcacttcggaattaagaaaatgtggagaatggtgcacagaaagttctattggccgcaaatgagagtttgtgtcgaaaattgtgtgagaacctgtgcaaaatgtctatgtgctaatgatcattcaaagttgacttcgtcattgacaccttatcgaatgacgtttccgctagaaatagtagcttgtgatcttatggatgtaggcttatcagtacaagggaatagatacattctcactatcattgatttatttacaaaatatggaaccgcggtacctataccggacaagaaagcagaaacggtgttgaaagcttttgttgaaagatgggcaataggggaagggagaattccgttgaaattgttgactgatcaaggaaaagagtttgtaaacgggttatttgcacaattcacacacatgttgaagattgagcatataacaactaaggggtacaacagtagagccaatggagccgtggaaagatttaacaaaacgattatgcatataatgaagaagaagactgcggttcctatggaatgggacgatcaagtagtgtatgcggtgtatgcttataataattgtgtacacgaaaatacgggagagacaccgatgtttttgatgcatggaagagatgttatgggcccacttgaaatgtccggggaagatgccgttggcattaattatgctgatatggatgagtataagcatttacttactcaggagttgttaaaagttcagaagatagccaaagagcatgcgatgagagaacaagaatcttataaaagtttgttcgatcagaagtatgcatcaaagaaacacagatttcctcaaccggggagtcgagttttgttagaaattccatcagagaaactaggagctcaatgtcctaaattagtaaataagtggagcggaccgtatagagttatcagttgttcagagaattcggcggagatcacacctgtactgggaaaacggaagcacattttgcaaattccgtttgaaaatttgagagttataccagaagcaatgccagatatactaatagtgactaagaaggggagatctaaaaaacctgaaccagaaatttattgtgatgaaattactgttgtatctgaaaataatgaaaattcttgtttcagttgtcgatatatctgccgatgtgctctgaagccttgtatgttcaatatgactcttgtccctgaagcccatacgccatcaccaactcagctttatcgaatgtactgcattatggagaaatcgggaaatagaaagatcgatccaaaacagctgatggcaatgtcaagccgcccgctgccgtcaccattgcaaataactctgccggataagatgatggataacttattcaaggatatgatcggatgctcctctctgtggacatacgtcgctgaacttggatgggaaaattcgtacaatcgctacgtggacaagttgctcaatgaaaattgcggtgacattttaaatggtcccggaactatgctcattctagctgatggattgcgattggaagacctgccggtttccacgaagaactgcttcgtctgtactgactatgatgaggaaactctgattgctcttcagaagaaatgttgccgagaaagattcaagatgatagttctggttattccattcacaattgatgtcgagctagttgattgttggaatcggcttattgcaaaaatctcggaagaaactaaaatactggtagtgtccaacatgactcctgacgaattggaagatcatgctcttctagtggaattcacatccatcctgcaaaaatgtcgtcgagtagatgatggttatttggaaataatatcgcttcatgataggttggaagctcatccaagaaagactctcgaaatgacagctttagccggtaaagtggagtactggaaagctgtacaaactcgtgctaaggaagttggaatggaatggaaagcgtttgagttaaaacgctgtaccagtgatactcctgtcaaaaactcagactgtgaagcctcgacgtctatgaagtctgcgtccactgtaagaacgtttgaggatagaatggtcaaacgaggaaatcacaatcgtgtatatcatcatttcactccatacgggcgtaaaaaatgagcccttaattgattttgttgaacgttataattctttgttcttatgttaattatcatttcataattatttgttgttttaataattttttggttatttttcttataattttgtcccccacccttgagttctaggttattaattcttaagttaggatccgtctattatttgaattcatttccctcatttccctattaggttccgtagtatttttaatttttttttatattttccccttgctgatgagtgctgtgataatgatcagttgtgttatgcctaatgggtgagatgtacgtcatttttgaataagggaggttgagcttgaaaaaccgggagatgtcgggtttaacccgtttttctcttaattctctccgattagctcaaagggtaattccagacctcaaatctttatttaaaaatatcttttgcgcaagcaaagatgactgacgcactctcacgctggcgcacttctcgattctggcgcgaaatcagtttttgtcatcttttttcgaggattcttcctcattcttggattttgctcggacacagcgtgttgactcgttgttagagctccagtttcagtggttttggcctgttgttggcttatttttatagtcttttattgtttttcttggatttctggcgctctgcctgtttctttgaaggtttctggtttagtgttgattcttctccagttccttggtttttgtatacttttcctctttctctcaataaatttatttgagagttcttaaaaatcgtgtttttctctttcttttggtctcgtttactggattggattca
>EIAV_NC001450
tgtggggtttttatgaggggttttataaatgattataagagtaaaaagaaagttgctgatgctctcataaccttgtataacccaaaggactagctcatgttgctaggcaactaaaccgcaataaccgcatttgtgacgcgagttccccattggtgacgcgttaacttcctgtttttacagtatataagtgcttgtattctgacaattgggactcagattctgcggtctgagtcccttctctgctgggctgaaaaggcctttgtaataaatataattctctactcagtccctgtctctagtttgtctgttcgagatcctacagttggcgcccgaacagggacctgagaggggcgcagaccctacctgttgaacctggctgatcgtaggatccccgggacagcagaggagaacttacagaagtcttctggaggtgttcctggccagaacacaggaggacaggtaagatgggagaccctttgacatggagcaaggcgctcaagaagttagagaaggtgacggtacaagggtctcagaaattaactactggtaactgtaattgggcgctaagtctagtagacttatttcatgataccaactttgtaaaagaaaaggactggcagctgagggatgtcattccattgctggaagatgtaactcagacgctgtcaggacaagaaagagaggcctttgaaagaacatggtgggcaatttctgctgtaaagatgggcctccagattaataatgtagtagatggaaaggcatcattccagctcctaagagcgaaatatgaaaagaagactgctaataaaaagcagtctgagccctctgaagaatatccaatcatgatagatggggctggaaacagaaattttagacctctaacacctagaggatatactacttgggtgaataccatacagacaaatggtctattaaatgaagctagtcaaaacttatttgggatattatcagtagactgtacttctgaagaaatgaatgcatttttggatgtggtacctggccaggcaggacaaaagcagatattacttgatgcaattgataagatagcagatgattgggataatagacatccattaccgaatgctccactggtggcaccaccacaagggcctattcccatgacagcaaggtttattagaggtttaggagtacctagagaaagacagatggagcctgcttttgatcagtttaggcagacatatagacaatggataatagaagccatgtcagaaggcatcaaagtgatgattggaaaacctaaagctcaaaatattaggcaaggagctaaggaaccttacccagaatttgtagacagactattatcccaaataaaaagtgagggacatccacaagagatttcaaaattcttgactgatacactgactattcagaacgcaaatgaggaatgtagaaatgctatgagacatttaagaccagaggatacattagaagagaaaatgtatgcttgcagagacattggaactacaaaacaaaagatgatgttattggcaaaagcacttcagactggtcttgcgggcccatttaaaggtggagccttgaaaggagggccactaaaggcagcacaaacatgttataactgtgggaagccaggacatttatctagtcaatgtagagcacctaaagtctgttttaaatgtaaacagcctggacatttctcaaagcaatgcagaagtgttccaaaaaacgggaagcaaggggctcaagggaggccccagaaacaaactttcccgatacaacagaagagtcagcacaacaaatctgttgtacaagagactcctcagactcaaaatctgtacccagatctgagcgaaataaaaaaggaatacaatgtcaaggagaaggatcaagtagaggatctcaacctggacagtttgtgggagtaacatataatctagagaaaaggcctactacaatagtattaattaatgatactcccttaaatgtactgttagacacaggagcagatacttcagtgttgactactgcacattataataggttaaaatatagagggagaaaatatcaagggacgggaataataggagtgggaggaaatgtggaaacattttctacgcctgtgactataaagaaaaagggtagacacattaagacaagaatgctagtggcagatattccagtgactattttgggacgagatattcttcaggacttaggtgcaaaattggttttggcacagctctccaaggaaataaaatttagaaaaatagagttaaaagagggcacaatggggccaaaaattcctcaatggccactcactaaggagaaactagaaggggccaaagagatagtccaaagactattgtcagagggaaaaatatcagaagctagtgacaataatccttataattcacccatatttgtaataaaaaagaggtctggcaaatggaggttattacaagatctgagagaattaaacaaaacagtacaagtaggaacggaaatatccagaggattgcctcacccgggaggattaattaaatgtaaacacatgactgtattagatattggagatgcatatttcactatacccttagatccagagtttagaccatatacagctttcactattccctccattaatcatcaagaaccagataaaagatatgtgtggaaatgtttaccacaaggattcgtgttgagcccatatatatatcagaaaacattacaggaaattttacaaccttttagggaaagatatcctgaagtacaattgtatcaatatatggatgatttgttcatgggaagtaatggttctaaaaaacaacacaaagagttaatcatagaattaagggcgatcttactggaaaagggttttgagacaccagatgataaattacaagaagtgccaccttatagctggctaggttatcaactttgtcctgaaaattggaaagtacaaaaaatgcaattagacatggtaaagaatccaacccttaatgatgtgcaaaaattaatggggaatataacatggatgagctcagggatcccagggttgacagtaaaacacattgcagctactactaagggatgtttagagttgaatcaaaaagtaatttggacggaagaggcacaaaaagagttagaagaaaataatgagaagattaaaaatgctcaagggttacaatattataatccagaagaagaaatgttatgtgaggttgaaattacaaaaaattatgaggcaacttatgttataaaacaatcacaaggaatcctatgggcaggtaaaaagattatgaaggctaataagggatggtcaacagtaaaaaatttaatgttattgttgcaacatgtggcaacagaaagtattactagagtaggaaaatgtccaacgtttaaggtaccatttaccaaagagcaagtaatgtgggaaatgcaaaaaggatggtattattcttggctcccagaaatagtatatacacatcaagtagttcatgatgattggagaatgaaattggtagaagaacctacatcaggaataacaatatacactgatgggggaaaacaaaatggagaaggaatagcagcttatgtgaccagtaatgggagaactaaacagaaaaggttaggacctgtcactcatcaagttgctgaaagaatggcaatacaaatggcattagaggataccagagataaacaagtaaatatagtaactgatagttattattgttggaaaaatattacagaaggattaggtttagaaggaccacaaagtccttggtggcctataatacaaaatatacgagaaaaagagatagtttattttgcttgggtacctggtcacaaagggatatatggtaatcaattggcagatgaagccgcaaaaataaaagaagaaatcatgctagcataccaaggcacacaaattaaagagaaaagagatgaagatgcagggtttgacttatgtgttccttatgacatcatgatacctgtatctgacacaaaaatcatacccacagatgtaaaaattcaagttcctcctaatagctttggatgggtcactgggaaatcatcaatggcaaaacaggggttattaattaatggaggaataattgatgaaggatatacaggagaaatacaagtgatatgtactaatattggaaaaagtaatattaaattaatagagggacaaaaatttgcacaattaattatactacagcatcactcaaattccagacagccttgggatgaaaataaaatatctcagagaggggataaaggatttggaagtacaggagtattctgggtagaaaatattcaggaagcacaagatgaacatgagaattggcatacatcaccaaagatattggcaagaaattataagataccattgactgtagcaaaacagataactcaagaatgtcctcattgcactaagcaaggatcaggacctgcaggttgtgtcatgagatctcctaatcattggcaggcagattgcacacatttggacaataagataatattgacttttgtagagtcaaattcaggatacatacatgctacattattgtcaaaagaaaatgcattatgtacttcattggctattttagaatgggcaagattgttttcaccaaagtccttacacacagataacggcactaattttgtggcagaaccagttgtaaatttgttgaagttcctaaagatagcacataccacaggaataccatatcatccagaaagtcagggtattgtagaaagggcaaataggaccttgaaagagaagattcaaagtcatagagacaacactcaaacactggaggcagctttacaacttgctctcattacttgtaacaaagggagggaaagtatgggaggacagacaccatgggaagtatttatcactaatcaagcacaagtaatacatgagaaacttttactacagcaagcacaatcctccaaaaaattttgtttttacaaaatccctggtgaacatgattggaagggacctactagggtgctgtggaagggtgatggtgcagtagtagttaatgatgaaggaaagggaataattgctgtaccattaaccaggactaagttactaataaaaccaaattgagtattgttgcaggaagcaagacccaactaccattgtcagctgtgtttcctgaggtctctaggaattgattacctcgatgcttcattaaggaagaagaataaacaaagactgaaggcaatccaacaaggaagacaacctcaatatttgttataaggtttgatatatgggagtatttggtaaaggggtaacatggtcagcatcgcattctatgggggaatcccagggggaatctcaacccctattacccaacagtcagaaaaatctaagtgtgaggagaacacaatgtttcaaccttattgttataataatgacagtaagaacagcatggcagaatcgaaggaagcaagagaccaagaaatgaacctgaaagaagaatctaaagaagaaaaaagaagaaatgactggtggaaaataggtatgtttctgttatgcttagcaggaactactggaggaatactttggtggtatgaaggactcccacagcaacattatatagggttggtggcgatagggggaagattaaacggatctggccaatcaaatgctatagaatgctggggttccttcccggggtgtagaccatttcaaaattacttcagttatgagaccaatagaagcatgcatatggataataatactgctacattattagaagcttatcatagagagataacattcatttataagtcttcttgcacagatagtgatcattgtcaagagtatcaatgtaaaaaagttaatcttaattcctctgactcctctaactctgtacgtgttgaggatgtaatgaacacagcggaatattggggatttaaatggctagaatgtaatcaaacagaaaattttaagactatattagtacctgaaaatgaaatggtaaatatcaatgatactgatacctggatacctaaggggtgtaatgagacgtgggcaagagtgaaacgttgtcctatagatattttatatgggatacatccaatcaggctgtgtgtacagccaccattttttctggtacaggagaaagggattgctgatacttctagaattggcaattgtgggccaacaatatttcttggggttttagaagataataagggagtagtacggggggattatacagcttgcaatgtgcgtcgcctaaatataaatagaaaggattatacagggatctatcaagtacctatattttatacatgtactttcactaacataacttcctgcaataatgagccaataatcagtgttatcatgtatgaaacaaaccaggtacaatatttattgtgtaataataataatagtaataattataattgtgtagtacaaagttttggagttataggacaggcacacttagaactgcctagacctaacaaaagaataaggaaccaaagctttaaccaatataactgctctataaataacaaaacagaattagaaacatggaagttagtaaagacttctggcataactcctttacctatttcttctgaagctaacactggactaattagacataagagagattttggtataagtgcaatagtggcagctattgtagccgctactgctattgctgctagcgctactatgtcttatgttgctctaactgaggttaacaaaataatggaagtacaaaatcatacttttgaggtagaaaatagtactctaaatggtatggatttaatagaacgacaaataaagatattatatgctatgattcttcaaacacatgcagatgttcaactgttaaaggaaagacaacaggtagaggagacatttaatttaattggatgtatagaaagaacacatgtattttgtcatactggtcatccctggaatatgtcatggggacatttaaatgagtcaacacaatgggatgactgggtaagcaaaatggaagatttaaatcaagagatactaactacacttcatggagccaggaacaatttggcacaatccatgataacattcaatacaccagatagtatagctcaatttggaaaagacctttggagtcatattggaaattggattcctggattgggagcttccattataaaatatatagtgatgtttttgcttatttatttgttactaacctcttcgcctaagatcctcagggccctctggaaggtgaccagtggtgcagggtcctccggcagtcgttacctgaagaaaaaattccatcacaaacatgcatcgcgagaagacacctgggaccaggcccaacacaacatacacctagcaggcgtgaccggtggatcaggggacaaatactacaagcagaagtactccaggaacgactggaatggagaatcagaggagtacaacaggcggccaaagagctgggtgaagtcaatcgaggcatttggagagagctatatttccgagaagaccaaaggggagatttctcagcctggggcggctatcaacgagcacaagaacggctctggggggaacaatcctcaccaagggtccttagacctggagattcgaagcgaaggaggaaacatttatgactgttgcattaaagcccaagaaggaactctcgctatcccttgctgtggatttcccttatggctattttggggactagtaattatagtaggacgcatagcaggctatggattacgtggactcgctgttataataaggatttgtattagaggcttaaatttgatatttgaaataatcagaaaaatgcttgattatattggaagagctttaaatcctggcacatctcatgtatcaatgcctcagtatgtttagaaaaacaaggggggaactgtggggtttttatgaggggttttataaatgattataagagtaaaaagaaagttgctgatgctctcataaccttgtataacccaaaggactagctcatgttgctaggcaactaaaccgcaataaccgcatttgtgacgcgagttccccattggtgacgcgttaacttcctgtttttacagtatataagtgcttgtattctgacaattgggactcagattctgcggtctgagtcccttctctgctgggctgaaaaggcctttgtaataaatataattctctactcagtccctgtctctagtttgtctgttcgagatcctacagttggcgcccgaaca
>ENTV_NC004994
tggcgcccaacgtggggctcgacagttttcctcgccactactcttgtaaattggatagagtgagtatatgcgtgagtacgtaaattatattatagtggagtagtaaggtatattgttgagagtataaatatgggacaaatgcatagtcgccagctgtttgtacatatgttgtctgtaatgctaacacataggggaattactgtttctaaacctaaattaatcaattttctttcgtttgttgaagaggtctgcccttggttccccagagaaggtacagtgaatttggaaacatggaagaaggtcggggaacaaatccgaactcattatactttgcatggccctgaaaaggttcctgttgaaactttttccttttggacactaattcgtgattgtttggattttgataatgatgagttaaaacgtttaggaaatttattaaaacaggaggaagatcctntccatattcctgacccagagcctggttatgatgctcctcctcctcctcctccgtccctgaaattgcgaccttcagataatgatgattcactttcctctacagatgaggaggaattagccgaagaagctgctaaataccatcaagaagattggggttttttagcacaagagaagggggcattaacatctaaaaatgaattggttgaatgtctgaaaaacctcactgttgttttacagaactcaggagctaagttttctaacaatcacgtcaaacctccctctgctccgccattcccgcctgcttacgctccttctgttgtggccggtcttgatccccctccagggccttctttaccgactgagatcatgtctccgctacaaaaggcattgaaacaagcacagcgacttggtgaggttgtctctgatttttcttttgcttttcctgtttttgaaaataacaaccagcgttattacgaanctttgccttttaagcaattaaaagagttaaagattgcctgttcccaatatggtcccaccgcgcctttcaccattgctatgatagaaaatttgggcactcaagctttacccccaaatgattggaaacaaatagctagggctggtctttcagggggagattatttgttgtggaaatctgaattttttgagcaatgcgctcgtatagctgatgttaaccgacaacaaaacatacaaacctcctatgaaatgttgattggtgaaggcccttaccaggctactgatactcaacttaattttttacctggtgcatatccacagatatcaaatgctgctcggcaggcatggaaaaaacttcctagctctagtactaagacagaagatctttccaaaatccgacaaggacctgatgaaccttatcaagattttgtggcacgacttttggatgctataggtaaaataatgtcagatgaacaggctgggatgttattagcaaagcagttggcatttgaaaatgccaactctgcctgtcaagctgccttaagaccttatcgtaaaaagggggatttgtccgattttattcgtatctgtgccgatatcgggccctcctacatgcaaggcattgctatggcagcagcattacaaggaaagagtataaaggaggtacttttccagcaacaggcccggaataagaaaggaccacaaagatcaggtaattcgggttgttttgtttgtggacaacctggccatcgggctgcagtgtgccctcaaaaacaacaaaaccctgttaacactcctaatttgtgcccacgatgtaaaaaaggaaagcattgggcacgggattgccgttctaaaacggatgttcaaggtaatcctttgcccccggtttcgggaaactgggtgaggggccagcccctggccccgaaacaatgttatggggcaacnctgcaggttccaaaagaaccattgcagacctctgtcgagccacaagaggcagcgcaggattggacctctgtgccacctcctatacagtattaactcccgagatgggggttcaaacccttgccacaggagtgtttgggcctttacctccagggacagctggattgctcttggggcgcagtagtgcgtctttaaaaggaatacttattcatcctggtgtgattgattctgattatacaggagagataaaaatattagcctccgctcctaacaaaattattgtnatcaatgcaggacaacgtatagctcaactccttttagtcccattagttatacaaggaaaaacaattaatagagaccgtcaagataaaggtttcggatcatccgacgcttattgggtacaaaatgttactgaggcacgaccagaacttgaattacgcattgatggcaagctttttcgtggagtacttgatacgggggctgatatcagtgttatttctgaaaagtattggcctactacatggcctaagcagatagcaatctctactcttcagggcattggccaaactactaatccggatcaaagctcgtcccttcttacttggacagataaagatggccatacggggcaatttaagccttatattttgccccatctcccagttaatctatggggacgcgatatcttaagtaaaatgggtgtctatttatataatccttcacccaccgtaacagatttaatgttagatcaagggttactttcaaatcagggcttaggtaaacagcatcaaggtatcgtcttgccccttgatttaaaacctaatcaagaacgaagaggtttggggtgttttccctagggacctctgattctcctgtgacacatgccgaccccattgattggaaatctggggagccggtatgggtcgatcagtggcccctaacacaggaaaaactctctgccgcacaacagctggtgcaggaacagctgaggcttggacatattgagccctctacctctgcttggaactccccgatttttgtgataaaaaagaagtcagggaaatggagattactacaagatcttcgtaaggtaaacgaaaccatgatgcatatgggagccctgcaacctgggttacccactccctctgctatacctgataggtcttatatcattgttatagacttaaaagattgtttttacactattcctcttgcacctcaagattgtaaaagatttgcctttagtttaccatctgttaattttaaagagcctatgcaacgttatcaatggaaagttctcccgcaaggcatgactaatagccctacgctgtgtcaaaaatttgtggcagcagcaatagctcccgttcggcaatgttttccgcagttatacttggttcattacatggacgatatattgcttgcccatattaatgaacatttgttatatcaggccttctctcttcttaaacaacatttaagccttaatggtcttgtcancgctgatgaaaaaattcagactcattttccttataattatttaggtttccatttatatcctcgtgcttatactacccagttagtaaaattacagaccgaccatttaaaaactttaaacgattttcaaaaacttctaggagacattaactggatacgaccttatttaaagttacctacctatattttgcaaccattgtttgatatccttaaaggtaactctgatcctgcgtcaccccgaatactttctccagaagggcgatcagctctacaatttgtagaggaagcgattagacaacaacaaatcacttattgcgattatcaacggtcatggggtttatatatactctctacccctcgagcacccacgggggttctctatcaagataaacctttgcgatggatatatctatctgctactccagctaaacacctgctcccctattatgagcttatcgcaaaaattgtagcgaagggacgttatgaggccatccagtatttcgggctggaacccccctttatttgtgttccttatgccttggaacaacaggattggctttttcgatattcagataattgggctatagcttttgcaaattatccgggacggattattcatcattacccctctgataaattgttacaatttgctagttctcatgctttcatttttccaaaaatagttcgccaacaacctattcctgaagcaacacttatatttacagatgggtcttccaatggtactgcagctttaattattaatcaacaaacttattatgcacataccaacttttcttctgcacaggttgtggaattatttgcagttcaccaggcgctgctaactgtgtctacctcttttaatttatttacagatagttcctatgtggtcggcgctttacaaatgattgaaactgttccaattattggtactacttctcctgaagttttaaacttatttacattaatccaacaggccctccactgtcgccagcacccctgcttctttggacatattcgcgcacattccacccttcctggtgccctcgtacgcggcaaccatactgcggatgttcttaccaaacaagtgtttttccaatcagctattgatgcagctcgaaaatcccataacttacatcaccaaaatagtcattctttacggttgcaatttaaaatttcccgagaagctgcacgacaaattgttaaatcctgctctacttgtcctcaattttttgttctccctcaatatggagtcaatcctcgaggtttacgtcctaacaacctttggcaaacggacgttactcatattcctcactttggncgccttaaatatgtncacgcctctattgacaccttttccaattttctcatggcttcccttcatactggagaatcgacacgccactgtattcaacatttgttattttgtttttctatttcaggaatcccgcaaaccctcaaaacggacaatggacctggttatactagtcgttcttttcaacggttctgtctttcctttcaaattcatcataaaacaggaattccctataacccacagggacaagggattgtagaacgagctcatcaacgtcttaaacatcaacttttaaaacagaaaaaggggagtgatttgtatagcccttcaccacataatgccttgaaccatgctctttatgttttaaattttttaactttagatgcggaaggtaattcagccgcccagcgtttttggggagaacgatcctcatgtaaaaaaccacttgtacgatggaaggatccacttaccaatctgtggtatggaccagaccctgtattgatatggggacgagggcatgtttgtgtttttccacaggatgccgaagcaccgcgttggataccggaaaggctggtacgcgcggcagaggaattccctgacacatcaaatgcgtcgaatgacactgagtgagcctacgagtgagctacctacccagagacagattgaggcgctaatgcgatacgcttggaatgaggctcatgtacaacctccagtgacacctagtaatatattgatcatgttgttattattattacagcgaatgcaaagtggggaggctgcggctttttgggcatatattcccgatccacccacgattcaatccttaggatgggataaggaagtagtacctgtctatgtcaatgatacaagtcttttgggaggaaaatcagatattcatatttctccccagcaagctaatatctctttttatggtcttactacacaatatcctatgtgcttttcttatcaatcacaacatcctcactgtatacaggtgtcagctgatatatcttatcctcgagtgactatttctggcattgatgaaaaaaccggaaaaagatcgtaccgtgacggaaccggacctctcgacattccgttttgcgacaaacatctaagcatcggcataggaatagacactccttggactttatgtcgagcccgggttgcatcggtgtacaacatcaacaatgccaataccacctttttatgggattgggcacctgggggaacacctgatttccctgaatatcgaggacagcatccacccattttctctgtaaacactgctcaagtatatcaaacagaactgtggaaacttttggctgcttttggtcatggcaatagcctatacttacaatctaatgttagcgggagtaaatatggagatgtaggagttacgggattcttatatccacgagcatgtgtcccttacccatttatgttaatacaaggccatatggaaataacactgtcattgaacatttatcatttaaattgttctaattgcatacttaccaattgcataagaggtgttgccaaaggagaacaagttataatagtaaaacaacctgcttttgtaatgttacctgttgaaataactgaaggctggtatgatgagactgctttagaattactacaacgcattaacacggctcttagccgcactgaaagaagtgtgagcctgattgttctgggtatagtatctttaatcacccttatagcaactgctgttaccgcttctgtatctttagcacaatccattcaagctgctcatactgtagattccttgtcatataacgttactaaggtgatgggaactcaggaagatatagatagaaaaatagaagatagattatcagctttatatgatgtggttagagttctaggagaacaagttcagagcattagtttccgtatgaaaattcaatgtcatgctaattataagtggatttgtgttacaaaaaaggcttataatgcatctgattttccgtgggataaggtgaaaaaacatttacaaggaatttggtttaatactaatatttctttagatcttctacaattacataatgagattcttgacattgaaaatgctccgaaagctaccttgaatatagctgacaccgttgataattttctacagaatttattttctaatttccctaaccttcattcgttatggcagagtatacttgctgtgattataattgtgagcgttataattattgtaatttgtttagttccttgcctccttcgtggtctctttcgagatttcctacatatgagagctgaattgctacatttgaaatatagacatatgatgcaataccgacagctaatggagcttttaggaaataaagagaggggagctgcgggggacaacccgtgaagggttaagtcctgggacctccttggcaaaatgccaggaccttgggaaagtacctaaactccctgtcccgccaccctcaggaagtcttaaaagctcttacggctcaaatgatcggtgttggcataacttcatagaaaagagcaggaaatctgattacataaggatccggtgattgtattctgaaaataagcagataagatcaagtcacgtataatactctatatatactatgacacaataaaacaaca
>EqFV_NC002201
tgttaagaactcagaaggttatgtatattcttccttgctcccggtggttcgatccctgtttagcctgatacgatagccgctaacctgggacgaactccccttttagtttcggttttaagatgcttccgcatacgcatatagatagaagtaggaagtagttaatcccagtctgagggatggctcgtacaacaaaacacacatcgaggaatgtaatacctgtcctctctcagatcagtggacggacaggatgaacgtacatatataagttcatccagccagttcactttttaggaatttatattagtcaatatgaaatacataagttaataaacgaatatgaaatacaattaggaagtgaaaccaagcgtgacgcattctgtgttcgagtacactgacagaactctgattcgaatcaatggacaaaataagtttttccaaccaaattaaaatataaataagatcagattgtgagggccactcactcacatattcggctgcgtccggagtgagtcgagcaggccacagactgggtaagaatatattttatgattatttggagtttgatgatgcacttaatttgctctgcataaaataatataaatgtgtgattgcttatacaataaaccgctttattcgagaaccataaaataaatttattgttgctttcttatcactcttaagtgagaaacatctccttaaaggaaataaatacctgggctacttaagagagttttatactcatacttaatataggccttagagtattccctattttaaggagataccgcgacaattggcgcccaacgtggggctcgataaagccggtttttgtatacattaaccctagggtataacttcattgaagttataaatggctcaaaacgagacttttgatccagtggctttacagggatattaccctgcaggaggtattttggccgataatgatattataaatataagatttacctcgggacaatggggtataggagatcgatggctacaggtacgattacgtttggttgatccaaatacaggacaaccattggcccaacctgaatatgaagatacaggtttaccggcggaaaatagaggtatagtagttgctgtctctcataatgcagctagaaatatttttaataatgttcaaccagcagggggacctaataggcatggcccactacatgatggtcaatttcaagttggtgatgatccatcagagcattttgttcccatagaggaaaacttgataccacaagaaatagtgaatctaggagcagcaaggcgagaagtgagactcttgagggaaatgtgtgtgcgattattacatgttagaaggcaaatgatgggaatgggaatgccaggagcaatacagccacagccaccagtagggcccctacctgcaccagcacaacctcctatacctggacctcctgtgccaccaccagtacctcctccagcaccaccggctccagtgaatcctccggttccaccagttcaacctatacaccatttacctattactcatattagagcagtaataggggaaacacccgctcaaataagggacgtccccttatggctggcacagtctataccagccttaactggtgtatatcccgctatggacgctggaactttaactcgcttggttaatgccatcactgctcgacatccaggtttagcacttggaatgaatgaggcaggaagttggcatgaagcagttcatctcatatggcagcgaacttttggagcaactgctttacatgcgctaagcgatgtgttaaaaggcatagcccaaaggaacggtgttgtcatggcattagaaatgggtcttatgtttacaaatgatgactgggacttgacttggagtgtaatccggcgatgtcttcctggacaggccagtgttgtaacaattcaagctagacttgatgcgttgccaaacaaccaagccaggattatacaagctggttttataatccgagaagtctatgaagtactggggcttgatcctcttggtcgacccctgaacttcccagggggtttaacacaaagagacaccgctgttcctgttacaagaggaagaggacgaggacgaacaggcccccgacgaggaccagttctgcccgtctcttcgaaccagcgacgacaggaaacagctggtggtaatcaaccgcaaactcagccccaacaacagaacactttttcgaaccagacaaatcagcgtggaaatcaacgacaatggcaaaatagaggaactgactcacagagaagatacttttttagacccagacccagccaaccgcaaagatacggttcgaatcaagggcctgacaaccccaatccttatcgaggacgagactcaaccaatcagagtggtcaagagagacaacttccccagcaacaacagggctcaagaagaggccctggaagaaataccaatagtggaaataacacagtacatacagtgaggcaagttgaatcttctcagctacaacaaaatgcaagccctacagcctctccaagtacaaatcaagggcaacagccttaagggattttatgatacaggagctgaaataacttgtgtccctgcgatattccttatagaagaagaaccaataggagaaagaactattcaaactatacacggtataacaaaagagaaagtatactatttaacatttaaaatacaaggaagaaaattagcagctgaggtaatagggacacaattggactatgtaattatagcaccctcagatattccttggtataaaaaatatgaattagaattgactattaagatagatatacaaaaacaacaagaacaattacttcacactactaatttgtcatctgaagggaagaaatatttaaaggacctctttattaaatatgataatttgtggcagaaatgggaaaatcaagtgggacatagaagaattactccacataagattgctactggcactctcaatcccaagcctcaaaaacaatataggattaatcctaaagctaaagcagatatacaaatagtaattgatgatttattaaaacaaggtgtattaaaacaacaaactagtcctatgaatacacctgtatatccagtaccaaaacctgatggacgatggagaatggtactggattatagagctgtaaataaagtgactcctgcaatagctacccaaaattgtcattcagctagtttattaaatactttatatagaggccaatataaaacaacattagatttggccaatggtttttgggctcatcctattcaggagtcagatcaatggataacttcctttacatggaatggaaaatcttatgtttggacaactttacctcaaggattccttaattcacctgccttatttactgcagatgttgtagatcttttaaaagatatacctaatgtagaagtttatgtagatgatgtatattttagtaatgatacagaagaagaacatttgaaaactatggatttgctatttcagaaattacaaacagcagggtatattgtctctttaaaaaagagtaaattaggtcaacatactgtagactttttgggatttcaaataacacaaacaggacgagggttaacggattcatataagtcaaagctgttagatataacaccgcctaataccctcaaacaattacaaagtatcttgggtctacttaattttgcaagaaactttattcctaattattcagaattaataacaccactttatcaattaattcctcttgcaaaaggaatttatattccatgggaaactaaacatactgccattttacaaaaaattattaaagaattaaatgcatctgagaacttagaacaaaggaaaccagatgtcgaattaatagtaaaagtacatgtttctcccactgctggatatattaagtttgccaataagggaagtattaagcctatagcatatcacaatgtggttttttccaaaacagagttaaaatttactattacagagaaagtaatgaccaccatacataaggcgttattgaaggcatttgatttagccatgggccaacctatatgggtatattctcccatacactctatgaccagaatacagaaaacacccttaacagaaaggaaggcattatcaattcggtggttaaaatggcaaacttattttgaagatcctagattaatatttcattatgatgatacattaccagatttacaaaatcttccacaaactaccttaggaaatgaagttgatatactaccattatcagaatatgaggtggtgttttatacagatggttcttctataaaatcccctaaaaaagataaacaacattcagcaggtatgggaataattgcagtaagatatcaacctcaaatgaacattatacaagaatggtctatacccctgggggatcatacagcacaatttgctgaaatagctgcttttgaatttgctctaaaacaagccataagaaaaatgggaccagtactaatagtaactgacagtgactatgtagctaagagctataatcaagaattagatttttgggtttctaatggttttgttaataataagaaaaagccactgaaacatgtgagtaaatggaaatcaatagctgactgtaaaaaacataaggccgatatccacgtgatacatgagccaggccatcaaaatgatttgcaatcaccttatgccatgggcaacaatgctgctgataaattggcagtcaaggccagttacactgtcttttcagtccaaaccttacccagtctggacgcagagctgcatcaactccttgataaacaaacacctaatccaaagggatatccatctaaatatgaatataccttaagggatggacaggtctatgtaaaaagaacagatggtgaaaaaataataccatcaaaagatgatagagtaaaaattttggaactagctcataaaggacctggttcaggacatttgggaaaaaatactatgtatattaaaatcttaaataaatattggtggcccaatctaatcaaggatatatccaaatatataagaacatgtactaattgtataataacaaatactgataacgttcctaataaatcttatattgtgcaagaaaaaactggattaccttttcaaaaatattatatggattacattgggcctttgccaccttctgatggatattatcatgtattagtaatagtagatgaaggcacagggtatacatggttgtaccccactaaggcacaaacagccaatgcaactgtcaaggctctcaatcatctcactggtactgctattcctaaggtgctgcattctgatcaaggatcagcattcacctctgcaactttggtcgcctgggccaaagacaagggtatacaaatggaatacagttctccttatcatccccaaagtagtggtaaagttgaaaggaaaaacagtgagataaaacgactcttgacaaaactattggttggacggcctacaaagtggtacccacttatacctactgttcaattggcattgaataatactccaaatgcaaaaataggcaaaacgccacatcaattgatgtatggagtggattgtaatcttcccttccaggatctaagtacattggatttgaccagagaagaacagttggcagtactgcaagagatcagaacggctttggaacagcccgctcaacaccccactctacccaagtggactccttgtcctggccttctggtccaggagagggtaaatagacctgcacagttaaggcctaaatggaaaaagcctactcctattttgaaggtattaaatcctaaaactgtggtaatagctggcccaggcggccaggaaagaattgtgtctatagataatctgaagaagacacctcatcatgacacctccaatgactctacccgaatggatgcagtggaggtaccgacagaatgtcaacaagatcagagaggccatacctgatgtgcagatagatttgcctgtttataatcctgacatgactaagccattgcctctttgtttgcggattaagtattggatgtatttgttatgtgctacctcaccgcgtgtaatggcttggttactgtttgtttgtgttttgatatctgttatgatcatagctgttatagtgactgtttttagaatgcagtggaaagcagctattgatgtgcctggccctgtgttgttttggaatcatacagatgttttaacacatgttcctcctgttggtccccacgttactagattaaggcgagctgtgcatttagctgatagagctgttaacatcaatattacacatataccccaaggggtctttttggaaccctttcctaaacctattattgacaaggagagggttttgggtatttcacaaattgttatgattgattctggttcaatagcccaatctatgaatttggatttgtatatgaaacatttgttggtggatatgattaatgaagagatggttgcattaagtaatgtggtgcttccttttgaattaccagtaggggatccctcaactcaagaccaatatatacataagagatgttatcagcagtttgcacactgctatatagtatggcaacctggtaggcgtgtctggcctacttcagagattatacaagaccaatgtccattaccagatcatccctatagacccttgggctatatgcaacaaaatgcttatgatttatatttacaacctccaagatatggtttacaaaacgttaacctgacctccttatatggaattgcacgtatcggggcatacagagtgttgtatccagaacaatataatgccactattttttgcagtgatcagctatatggaaactggtggtatcttaatagaacctctgaacaaaaggaagaaacatataggaagaagatgctaaatttgacagaaaataactcttccattctaaaagatagagctttgccaccaacatggacccctaaaggacaagccaggctgtttagagaattaaacccattagatttttgtaccaaacctgaagccgttatgcttctaaaccaaagttattatacttggtctttatgggaaggagattgttatgtgtacagcagaaatatatcttttcctcctgaatgtattaattataccagaatagctaataagacagctcatccatatgcgtgtagacactggagactattatctacaaataatgaaggaaaagatgagataaaatgttctgaatatggatgccttttttatcctaaatatgatcaatttgaattagctaacgattttgggttcttggcatatcaaaaaatgtttccttcgccaatttgtatacaaaattatagtttatctacagagccatataaggtacaatctttatatcaagaatgtattcaaaaggggacctcatatgatttggaagatgtaattaatcaactcttaagggtcttacagaacaatggaatagatttgggtaaagtaccagcctcacgagcatttactcctttctataaccaaatgcctgtctcttataaaaaaagagatgtaacaaagaggaagagttgtggaagaaggaaaagaggtgataattttagaaagcttcaaacatctggcctgtctatgaatcaggctattagtactttggctaagatatcagatttgaatgatgaaaacctggcggcaggaatacatctcttacaagaacatatagtgactttaatggaagcaactgtacatgatatcagtatgctagaggcagctcacgggttacaaatattgcatactcatttgtctaccctgcggctgttgctaactgaaaacagagtggactggaatttaatagactccacatggatacaacaacaattacaggctgacgaagcactaatgaatgtcataagacgcactgcccgcagtatgacctatagagtcatacaacaaataaatcgtcctgatatgaccctttgggagcttgggatatattatgaacttataataccaaaaaaggtctggttaaccaattggaagatacaaaatataggacatttgattaaaaatgctggtcatcttgctagggtagaattacaacatccttatgaaatagttaaccaagactgtgagcaactgacttatctagaactcaagggatgtcaagaattggattatctggtatgcgaagaaatccttcaacatgaaccatgtggaaatcagacaggatctgactgtccagttaccgctcagaaaataaaggatccttatgtatggatttatcctttgaaaaatggaagttatttgattatgtcctcacacacagactgtgcaattccaccatatgaacctgtactagtaacagttaatgatactgtcagatgttttggaaccacattgaagaagcctcttcgaaccagtctcgaaactttcacattccaaccacacataccacagctgcaagtcagacttccacatttggtagggctaatcgccaaaattaaagggcttaagatcgaaataacaagcacatgggagaatataaaagaccaaattaagagatcagaagcagagctattaagactcgatctgcacgaaggtgattacgccgagtggacaaagcaacttggaaaagccttagaagacatctggcctgcagctgcccagactgtaagtaagattggagatttcctcgggaaaatagctgatggcatctttggaactaccttcagcttattaacctatgccaaaccagtaattattggcatagttgttatcgttctccttatccttattattaggatattatcatggctagcagctcttggaccccgtcgccgtcgccgagaggacaaaggagaataaccagaaaagaactctgggaagtggacttatcccgaggggatgagtttttccccagctcatctgactgtaaggatacccaattaagacttatgttattatctgtttattctttgagacagactaaaaatttattaactcattttgaaatagaatccaggactttagacaatgaatatgggtatttaatttatacatgtaactattgtgctaaaagacagatagactgtaataggtggcactataatcatgattttaagctatttgaagcagagagaaatgataaaggggatcagagatctgtttcccagtgttggagacacctaagatataggtgtcccaacctaccccttgatgttcgttctagtcttcagcttacaaagtgggacgatcttctctgcaaaagaattgctagttaccagatgcaaggatctggtgggaagcgaagagcgaccgaacggaccatatctcccggtcatcagcctattcccaatcaacagccggagccccagagcagcttgtcaacagattctacacttctacaggacccaggagaaggacaatcatccagagatcatttggatgaggaacccgggactgggttgcctaacatggactggacagttgaatgggatggggagatttcagattcagctcttcaggaatttgactttgatctcagtctgtttgggcagtgatcaccacaaaggtattacagattattgttgtggacctgcttcatgctatactattgtgtgggaaattagtgcagaagtattggcaacaggaactccttatcttttcagagctcagcctcatcataggccactacaaacccctgctccttggtccaaaaggcttattaggaccagatatatcagaaattctgtagaagatcaatttgtacattttgccactgaagcaaattacactcccctttcagcccaggctctatccatcaaagccatcagatggcataaaggccagctggcatgtgaaggtactcccagaattggacaagctgggattcctgagactatatatgctgggataaaggcttatggatggttcattcctggaaaaaaggagagggtgtcatg
>FIV_NC001482
tgataaaaggaaatagctgagcatgactcatagttaaagcgctagcagctgcctaaccgcaaaaccacatcctatggaaagcttgctaatgacgtataagttgttccattgtaagagtatataaccagtgctttgtgaaacttcgaggagtctctttgttgaggacttttgagttctcccttgaggctcccacagatacaataaatatttgagattgaaccctgtcgagtatctgtgtaatcttttttacctgtgaggtctcggaatccgggccgagaacttcgcagttggcgcccgaacagggacttgattgagagtgattgaggaagtgaagctagagcaatagaaagctgttaagcagaactcctgctgacctaaatagggaagcagtagcagacgctgctaacagtgagtatctctagtgaagcggactcgagctcataatcaagtcattgtttaaaggcccagataaattacatctggtgactcttcgcggaccttcaagccaggagattcgccgagggacagtcaacaaggtaggagagattctacagcaacatggggaatggacaggggcgagattggaaaatggccattaagagatgtagtaatgttgctgtaggagtaggggggaagagtaaaaaatttggagaagggaatttcagatgggccattagaatggctaatgtatctacaggacgagaacctggtgatataccagagactttagatcaactaaggttggttatttgcgatttacaagaaagaagagaaaaatttggatctagcaaagaaattgatatggcaattgtgacattaaaagtctttgcggtagcaggacttttaaatatgacggtgtctactgctgctgcagctgaaaatatgtattctcaaatgggattagacactaggccatctatgaaagaagcaggtggaaaagaggaaggccctccacaggcatatcctattcaaacagtaaatggagtaccacaatatgtagcacttgacccaaaaatggtgtccatttttatggaaaaggcaagagaaggactaggaggtgaggaagttcaactatggtttactgccttctctgcaaatttaacacctactgacatggccacattaataatggccgcaccagggtgcgctgcagataaagaaatattggatgaaagcttaaagcaactgacagcagaatatgatcgcacacatccccctgatgctcccagaccattaccctattttactgcagcagaaattatgggtataggattaactcaagaacaacaagcagaagcaagatttgcaccagctaggatgcagtgtagagcatggtatctcgaggcattaggaaaattggctgccataaaagctaagtctcctcgagctgtgcagttaagacaaggagctaaggaagattattcatcctttatagacagattgtttgcccaaatagatcaagaacaaaatacagctgaagttaagttatatttaaaacagtcattgagcatagctaatgctaatgcagactgtaaaaaggcaatgagccaccttaagccagaaagtaccctagaagaaaagttgagagcttgtcaagaaataggctcaccaggatataaaatgcaactcttggcagaagctcttacaaaagttcaagtagtgcaatcaaaaggatcaggaccagtgtgttttaattgtaaaaaaccaggacatctagcaagacaatgtagagaagtgaaaaaatgtaataaatgtggaaaacctggtcatgtagctgccaaatgttggcaaggaaatagaaagaattcgggaaactggaaggcggggcgagctgcagccccagtgaatcaaatgcagcaagcagtaatgccatctgcacctccaatggaggagaaactattggatttataaattataataaagtaggtactactacaacattagaaaagaggccagaaatactcatatttgtaaatggatatcctataaaatttttattagacacaggagcagatataacaattttaaataggagagattttcaagtaaaaaattctatagaaaatggaaggcaaaatatgattggagtaggaggaggaaagagaggaacaaattatattaatgtacatttagagattagagatgaaaattataagacacaatgtatatttggtaatgtttgtgtcttagaagataactcattaatacaaccattattagggagagataatatgattaaattcaatattaggttagtaatggctcaaatttctgataagattccagtagtaaaagtaaaaatgaaggatcctaataaaggacctcaaataaaacaatggccattaacaaatgaaaaaattgaagccttaacagaaatagtagaaagactagaaagagaagggaaagtaaaaagagcagatccaaataatccatggaatacaccagtatttgctataaaaaagaaaagtggaaaatggagaatgctcatagattttagagaattaaacaaactaactgagaaaggagcagaggtccagttgggactacctcatcctgctggtttacaaataaaaaaacaagtaacagtattagatataggggatgcatatttcaccattcctcttgatccagattatgctccttatacagcatttactttacctagaaaaaataatgcgggaccaggaaggagatttgtgtggtgtagtctaccacaaggctggattttaagtccattgatatatcaaagtacattagataatataatacaaccttttattagacaaaatcctcaattagatatttaccaatatatggatgacatttatataggatcaaatttaagtaaaaaggagcataaagaaaaggtagaagaattaagaaaattactattatggtggggatttgaaactccagaagataaattacaggaagaacccccatatacatggatgggttatgaattacatccattaacatggacaatacaacagaaacagttagacattccagaacagcccactctaaatgagttgcaaaaattagcaggaaaaattaattgggctagccaagctattccagacttgagtataaaagcattaactaacatgatgagaggaaatcaaaacctaaattcaacaagacaatggactaaagaagctcgactggaagtacaaaaggcaaaaaaggctatagaagaacaagtacaactaggatactatgaccccagtaaggagttatatgctaaattaagtttggtgggaccacatcaaataagttatcaagtatatcagaaggatccagaaaagatactatggtatggaaaaatgagtagacaaaagaaaaaggcagaaaatacatgtgatatagccttaagagcatgctataagataagagaagagtctattataagaataggaaaagaaccaagatatgaaatacctacttctagagaagcctgggaatcaaatttaattaattcaccatatcttaaggccccacctcctgaggtagaatatatccatgctgctttgaatataaagagagcgttaagtatgataaaagatgctccaataccaggagcagaaacatggtatatagatggaggtagaaagctaggaaaagcagcaaaagcagcctattggacagatacaggaaagtggcaagtgatggaattagaaggcagtaatcagaaggcagaaatacaagcattattattggcattaaaagcaggatcagaggagatgaatattataacagattcacaatatgttataaatattattcttcaacaaccagatatgatggagggaatctggcaagaagttttagaagaattggagaagaaaacagcaatatttatagattgggtcccaggacataaaggtattccaggaaatgaggaagtagataagctttgtcaaacaatgatgataatagaaggggatgggatattagataaaaggtcagaagatgcaggatatgatttattagctgcaaaagaaatacatttattgccaggagaggtaaaagtaataccaacaggggtaaagctaatgttgcctaaaggatattggggattaataataggaaaaagctcgatagggagtaaaggattggatgtattaggaggggtaatagacgaaggatatcgaggtgaaattggagtaataatgattaatgtatcaagaaaatcaatcaccttaatggaacgacaaaagatagcacaattaataatattgccttgtaaacatgaagtattagaacaaggaaaagtagtaatggattcagagagaggagacaatggttatgggtcaacaggagtattctcctcttgggttgacagaattgaggaagcagaaataaatcatgaaaaatttcactcagatccacagtacttaaggactgaatttaatttacctaaaatggtagcagaagagataagacgaaaatgcccagtatgcagaatcagaggagaacaagtgggaggacaattgaaaatagggcctggtatctggcaaatggattgcacacactttgatggcaaaataattcttgtgggtatacatgtggaatcaggatatatatgggcacaaataatttctcaagaaactgctgactgtacagttaaagctgtcttacaattgttgagtgctcataatgttactgaattacaaacagataatggaccaaattttaaaaatcaaaagatggaaggagtactcaattacatgggtgtgaaacataagtttggtatcccagggaacccacagtcacaagcattagttgaaaatgtaaatcataca
>FeFV_NC001871
cccatagtggaccaagtcactcgtatgagggtagttaatgccttagtagcatctcatcccggcctaacgttgactgagaatgaggccgggagctggaatgctgccatatcagctttatggaggaaagctcacggtgctgcagctcagcatgaattggcaggagtattaagtgatattaataaaaaggaaggcatacaaactgcattcaacctaggaatgcaatttacagatggaaactggtccttagtatggggaataatcaggactcttttaccaggacaagccctagtaaccaatgctcagtcacaatttgacctaatgggagatgatatacaacgagcagaaaatttccccagggtcattaacaatctatacactatgctgggtctcaatatacatgggcaaagtattagacctcgggtccaaacacagccactacaaactcgaccccggaacccgggacgatctcaacaaggtcaactaaatcagccgagaccccaaaatagagctaaccaatcttatagaccccctagacaacaacagcaacactctgatgttcccgaacagagagatcagagaggaccgtcgcaacctcctcgtggaagtggaggaggatataattttagaagaaatccgcagcagcctcagcgctacggccaaggaccaccaggaccaaacccgtaccgacgattcggagacggcggtaatcctcaacagcagggaccaccaccaaaccgagggcctgatcaaggacctcggccaggaggcaatcccagaggaggaggaagaggtcaaggtccaagaaatggaggaggaagcgctgccgcagtacatacagtaaaagcgtctgaaaacgaaactaaaaatggatctgctgaagccgttgacggtggaaagaaagggggtaaagattaaaggttactgggactcccaagccgatattacctgtgttccaaaggacttgcttcaaggagaagaacctgttaggcagcaaaatgtgactactatacatggaacgcaggaaggagatgtatattatgtaaatttaaaaatagacggtagaagaattaatacagaagtaatagggacaactttggactatgctattataactcctggagatgtaccttggattttgaagaaacctctagaattgactattaaactagatttagaagagcagcaagggactttacttaacaattccattttatctaaaaaagggaaagaagaattaaaacaattatttgagaaatatagtgccttatggcaaagttgggagaatcaggtgggtcatagaagaattaggccacataaaatagcaactggtacagtaaaacccacacctcagaaacagtatcatattaatccaaaggcaaaacctgatattcagattgtgataaatgatttactaaaacaaggggtactaattcaaaaggaaagtactatgaacactcctgtctacccagtacccaagccaaatggtcgctggagaatggtactggactacagagcagtaaataaagtcacacctttgatagctgtacaaaatcaacactcgtatggaattttaggaagtctttttaaaggtagatataaaactacaattgatttatccaatggtttctgggcacaccccatagtcccagaggattattggattactgcattcacttggcaaggaaaacaatattgttggactgttttaccacaaggttttttaaacagccctgggttgtttactggagatgttgtagatcttctacagggaattcccaacgtggaagtctatgtggacgatgtatatattagtcatgattctgaaaaagaacatttggaatatctggatattttgtttaatagattaaaagaagcaggatatataatatctcttaaaaaatccaatattgccaattctattgtggattttcttggttttcagattactaatgaaggccggggcctgacagatacttttaaagaaaaattggaaaatattactgcccctaccactcttaaacaattgcaaagcatactaggtcttttaaattttgccagaaattttattcctgactttactgaattaattgctcctttatatgcattgataccaaagtctaccaagaattatgttccttggcaaatagaacattcaaccactctggaaactttaattactaaactaaacggggcagaatatttacaaggaagaaaaggagataaaacattgatcatgaaagtcaatgctagttatacaacaggatatataaggtattataatgaaggggaaaagaagccaatatcctatgtaagtatagtgttcagcaaaactgaattgaaattcactgaactagagaaattgctgaccactgtgcacaagggtcttttaaaggccttggacttgtcaatggggcaaaacattcatgtttattcccccattgtatccatgcaaaatattcaaaaaacaccacagactgctaaaaaggctttggcctctcgatggttgagttggctttcttatttggaagatccgagaattaggttcttttatgatccacagatgcctgctctaaaagatttgcctgctgtagacaccggaaaagataataaaaaacatcctagcaattttcaacatatattttacactgatggttctgctatcacgtcccctactaaggagggacatttaaacgctggaatgggaatagtttattttataaacaaagatggaaatttacaaaagcaacaggaatggtccattagtttggggaatcatacagcacaatttgcagaaatagctgcttttgagtttgcccttaaaaaatgtttgcctttgggaggaaacattcttgtggttactgacagcaattatgttgcaaaagcatataatgaggaacttgatgtttgggcctctaatggctttgtgaataacaggaagaaacctttgaaacatattagtaaatggaaatcggttgctgaccttaaaagattaaggccagatgttgttgtgacccatgagccaggtcaccaaaaacttgactcatctcctcatgcttacgggaataatctggctgatcaactggccacgcaagccagttttaaagtacatatgactaaaaatcccaagctggacattgagcaaataaaggcaattcaagcatgtcaaaataatgaaagattacctgttggttatccaaaacaatatacctatgagttgcaaaataataaatgtatggttttaagaaaagacggttggagggaaattcctccttcccgagaacggtataaacttattaaagaagcacataacattagtcatgcaggccgagaagccgtgttattaaaaatacaagaaaattattggtggccaaaaatgaagaaagatatatcatcttttctttctacatgtaatgtatgtaagatggtaaatcctttgaatttgaaacctattagccctcaagctattgtacacccaaccaaaccttttgataaattttatatggattacattgggccattgccaccatcagaaggttatgtgcatgttttagttgtggtagatgctgccactggatttacttggttgtaccccactaaggctcaaacctccaaggccacaattaaagttcttaatcatctcactggactagcaattccaaaggtgctgcattctgatcaaggatcagcatttacttctgaagaatttgctcagtgggcaaaggaaaggaatatacaattggaattcagtactccttaccaccctcaaagtagtgggaaagtggaaaggaaaaacagtgaaattaagaaacttttaactaagctcttggttgggaggcctttaaagtggtataaccttatatccagtgtgcaacttgctctaaataacactcatgttgtcagcaccaagtatactcctcatcaactaatgtttggaattgattgtaatttaccatttgctaataaggataccttggactggacaagagaagaagaacttgctctcttgcaggaaattcgtgaatctttacaacaccctgtacaaccccccacctgctctggttggtcaccatacgttggccagctggtccaggagagggtgtacaggccgtcacaattaaggcctaagtggaggaagcctacaaaggtcttggaaatattgaatcctagaactgtgattatagtggaccatctaggccaacggaaatctgtgagtattgacaatttaaaacctacagcacaccagcataatggaacaagaacatgtgatgaccctgaaggaatggatggaatggaatgctcacaaacaactacagaaacttcagtcgactcatcctgagttgcatgttgacatacctgaggatattcctttagtaccagagaaggtacctttgaaaatgaggatgcgatatagatgttatactttgtgtgctacttctactagaataatgttttggatactattctttcttctatgtttttcaatagttaccttgagtacaattataagtattcttagatatcaatggaaagaagcaataacacatcctggcccagtcttaagctggcaggtgactaattcacatgtaaccatgggaggaaatacttcctcttcctccagacggagacgtgatatacaataccacaaacttcccgtagaggttaacatctcagggatcccacaaggtcttttcttcgcacctcaaccaaaacctatatttcacaaagaaagaactttaggtctttctcaagtgattcttattgactctgatactattactcaaggtcatattaaacaacagaaagcatatttagtctcaacaattaatgaagagatggagcaattacaaaagacagtattaccttttgacttacccatcaaggaccctctaactcaaaaggaatacatagaaaaaaggtgctttcaaaaatatggacattgttatgttatagcttttaatggaaataaagtttggccttcacaagatttaatacaagatcaatgtccattacctcctcgctttggaaataacttaaagtataggaaccacactatatggaagtattatataccattgccatttaaagtatcctccaattggacaagagtagaatcctatggtaatattaggataggcagctttaaagttcctgatgaatttagacaaaatgccacacatggaatattttgttctgatgcactatatagtaattggtatccacgtgatctaccttcttcggtacaacaatcctttgctcaagcatatataacaaaggtacttatgaaaaggaaaaagcaacctactttacgagatatagcttttccaaaggaattgagccctgtaggctctggtatgctattcagacctattaacccatatgatatctgtaatatgccaagagcagtattattattaaataaaacatattatactttctcactatgggaaggagattgtggatattaccaacacaatcttactcttcatcccgcatgtaagaacttcaatagaactagacaagaccatccatatgcttgcagattttggagaaacaagtatgactctgagtcagtgcaatgctataataatgatatgtgttattatagacctttgtatgatggaactgagaatactgaggattggggatggctggcatatactgactcttttccatcccccatctgtattgaagaaaagcgaatctggaagaaaaattatactctgtcatctgtattagcagaatgtgtaaatcaagccatggaatatggtatagatgaagtattatccaaactagatctgatatttgggaatctgactcatcaatcagcagatgaggccttcattccggttaataatttcacttggcctagatatgagaaacaaaataaacaacaaaaaacctcttgtgaaagaaagaaaggtagaagacaaagaaggtccgtaagtacggaaaacctaagaaggatacaagaggcaggcttaggcctggccaatgcaattactactgtggctaagatctctgacctgaatgatcaaaaattagccaagggagtacatttgcttagagatcatgttgtcactctaatggaagccaatttggatgatattgtgtccctaggagagggaatacaaatagaacatatacataatcacttaacctctttgaaattgcttactttggaaaatagaattgactggaggtttataaacgattcatggattcaagaagaattaggtgtttcagataatataatgaaagtaataaggaaaactgcaaggtgcattccttacaatgtcaaacaaactaggaatctaaatacttccactgcatgggaaatatatttatattatgagatcatcattcctaccactatatatacacagaattggaatataaagaatctaggtcaccttgtaaggaatgcaggatatttatctaaggtgtggattcaacaaccatttgaagtactaaaccaggaatgtggaacaaatatatatttacatatggaagaatgtgttgaccaagactatataatatgtgaagaagtaatggaacttcctccttgtggaaatggaactggttcagactgcccagtgctaaccaaaccacttacagatgaatacttggaaattgaacccctaaagaatgggagttatttggttttatcaagtactacagactgtggcataccagcttacgtgcctgtggttataacggtgaatgacacaatcagctgttttgataaagagtttaaaaggccacttaaacaggaactaaaagtaacaaaatatgcaccatccgttcctcaattagaactaagagttcctcggttaacaagcctgattgcaaaaataaaaggaattcaaatagaaattaccagcagctgggaaactataaaagagcaagtcgcaagggccaaggcagagcttctacgcttggaccttcacgaaggagactatccagagtggctgcagctccttggagaagcaactaaagacgtttggcctacaatctccaacttcgtttctggaataggtaatttcataaaggacactgctggaggtatttttggaactgcctttagttttctgggatatgtaaaacctgtacttttgggatttgtgataatattttgcataattttaattataaaaatcataggatggcttcaaaatacccggaagaaggaccaataactgagggggttgaagaagattttaactcccattccacttctggtttggaccttacctcaggtaataaagaagaacctttgatttctttagccctattgtctatgcataccagtaaaattgttgtttggataagggatcacttttttgtaaaaatattatcctttggagggaagcaaaagttgtattatatatgcaaccaatgtcataaaggaattcctgaaagtggatacataactctcaatactaaatattatctatatgagaaaggacctactgagactggcaccaaaggtctaactcttatgagaaggcatgtgcaaaattccccttgtttcctgaacagtcggaaagaatccggaacacccaagacggatcctactcgtcctgcaacatcttatagcctatgccgaagcgactatcaagaagcaggatgttcccggcccactccttccaattctgagtccgtatgtaatggcttgggacaaccctcagaacgtggtcacacgtctggtgaatctgggggaatcatggaagaagtatcttttatctcctggttggaaggattgtggggagagggatttgactatgctaactagagaattgttggtaccaggaataggcctggtacaaatcgccgctacacttactaaaacctatgtgttaatgtgtaatgggcgatgtattacaggttctagaaccgacccagattgtgatcctttgttctgtaagttgttatgctggaaacaaaatatacaagaccctagagagtgtaacctagaagaatggtgcctgtatagtcttgatcctgaacatgatcccctttgggatccaaaaatgattgtgcgtagacataggaatcttttaccttattgtatgagaccctttctcatttggatgaattatatttctcacaatcctcttacacagcaatgtattatgatgaaaactttgaatatgctttggagagcacaagctgatgatccaagtgatgttgcttccctgtatcccagagtcaaagtttttaaggcatctcattttgacatatttggaagtgcctctgggaacagtgaggagagggtgtcatgggccaaagagaattctcacagaggagaatactctctgctgccatctagtgacgatgaggaagaagaaatgtcagaaagagaggaattattgtgccatataaatcagtgtcaacaaaagctcttttatcccggagggacgactgatgtccttggaatggaaagcaatgtttggctcactaaatttgttaatattaaatttcctaaaggaacaaaagtgatacttcctgatggaagaaaattcatagcctgtgatcctgagctaaaaccattattgcaggaattgaaattcttggatagggcaacatctgagtcatctgactctgaatagaaagcctgaatttacctggattatgcaactttgtccgaggtggcagagtggttatgtatctgtcatactcggggaaagttttgtctttacatgttcaagacatataaagggtggaaaaatatattcctgactaaacttcctggggactagaggtgtggaaactttgctgcctctgcttcacgggaagtttttggttcgaatccttttttaggtacttagttaagataagtagtgaataaattactctcgttcatgtattcatatcgaaactatgtatcctttaaaaccatgtattctttagtcatctagatacttagagtatgaaaaaagaaactgcaatagtaactatcaatgttagtaaataaagtacagcttagtcatctgatgatgtcacgagaaaagaacctagaagagaagaacaactttcggcatgcaaca
>FeLV_NC001940
tgaaagaccccctaccccaaaatttagccagctactgcagtggtgccatttcacaaggcatggaaaattactcaagtatgttcccatgagatacaaggaagttagaggctaaaacaggatatctgtggttaagcacctgggccccggcttgaggccaagaacagttaaaccccggatatagctgaaacagcagaagtttcaaggccgctaccagcagtctccaggctccccagttgaccagggttcgaccttccgcctcatttaaactaaccaatccccacgcctctcgcttctgtgcgcgcgctttctgctataaaacgagccatcagcccccaacgggcgcgcaagtctttgctgagacttgaccgccccgggtacccgtgtacgaataaacctcttgctgattgcatctgactcgtggtctcggtgttctgtgggcgcggggtctcatcgccgaggaagacctagttcaggggtctttcatttgggggctcgtccgggatcgagacccccgacccccgggaccaccgacccaccatcaggaggtaagctggccggcgaccatacctgttgtccttgtataagtgtctctgtcaattgatctgattttggcggtgggatcgaaggagctgacgagctcgtacttcgcccccgcaaccctggaagacgttccacgggtgtctgatgtctggagcctctagtgggacagccattggggctcatctgtttggggtctcacctgaatacagggtgttgatcggagacgagggagccggaccctcaaagtctctttctgaggtttcattttcggtttggtaccgaagccgcgcggcacgtcttgtcattttttgtctggttgcgtcttttcttgtcccttgtctaacctttttaattgcagaaaccgtcatgggccaaactataactacccccttaagcctcacccttgatcactggtctgaagtccgggcacgagcccataaccaaggtgtcgaggtccggaaaaagaaatggattaccttatgtgaggccgaatgggtgatgatgaatgtgggctggccccgagagggaactttttctcttgataacatttcccaggttgagaaaaagatcttcgccccgggaccgtatggacaccccgaccaggttccttacattaccacatggagatccttagccacagaccccccttcgtgggttcggccgttcctaccccctcccaaacctcccacgcccctccctcaacctctctcgccgcagccctccgcccctcttacctcttccctctaccccgtcctccccaagtcagaccctcccaaaccgcctgtgttaccgcctgatccttcttcccctttaatagatctcttaacagaagagccacctccctatccgggaggtcacgggccaccgccgtcaggtcctaggaccccaaccgcttccccgattgcaagccggctaagggaacgacgagaaaaccctgctgaagaatctcaagccctccccttgagggagggccccaacaaccgaccccagtattggccattctcagcctcagacctgtataactggaagtcgcataacccccctttctcccaagacccagtggccctaactaacctaattgagtccattttagtgacgcatcaaccaacctgggacgactgccagcagctcttgcaggcactcctgacaggcgaagaaaggcaaagggtccttcttgaggcccgaaagcaggttccaggcgaggacggacggccaacccaactacccaatgtcattgatgagactttccccttgacccgtcccaactgggattttgctacgccggcaggtagggagcacctacgcctttatcgccagttgctattagcgggtctccgcggggctgcaagacgccccactaatttggcacaggtaaagcaggttgtacaagggaaagaggaaacgccagcagcatttttagaaagattaaaagaggcttacagaatgtacactccctatgaccctgaggacccagggcaagcagctagtgttatactatcctttatataccagtctagcccagatataagaaataagttacaaaggctagaaggtctacaagggttcaccctatctgatctgctaaaagaggcagaaaagatatacaacaaaagggagaccccagaggaaagggaagaaagattatggcagcggcaagaagaaagagataaaaagcgccacaaggagatgactaaagttctggccacagtagttgctcagaatagagataaagatagagaagaaagtaaactgggggatcaaaggaaaatacctctgggaaaggaccagtgtgcctattgcaaggaaaaggggcattgggttcgcgattgccccaaacgaccccggaagaaacccgccaactccactctcctcaacttaggagattaggagagtcagggccaggaccccccccctgagcccaggataaccttaaaaataggggggcaaccggtgactttcctggtggacacgggagcccagcactcagtactaactcgaccagatggacctctcagtgaccgcacagccctggtgcaaggagccacgggaagcaaaaactaccggtggaccaccgacaggagggtacaactggcaaccggtaaggtgactcattcttttttatatgtacctgaatgtccctacccgttattagggagagacctattaactaaacttaaggcccaaatccattttaccggagaaggggctaatgttgttgggcccaagggtttacccctacaagtccttactttacaattagaagaggagtatcggctatttgagcccgaaagtacacaaaaacaggagatggacatttggcttaaaaactttccccaggcgtgggcagaaacaggaggtatgggaacggctcattgtcaagcccccgttctcattcaacttaaggctactgccactccaatctccatccgacagtatcctatgccccatgaagcataccagggaattaagcctcatataagaagaatgctagatcaaggcatcctcaagccctgccagtccccatggaatacacccttattacctgttaagaagccagggaccgaggattacagaccagtgcaggacttaagagaagtaaacaaaagagtggaagacatccatcctactgtgccaaatccatataacctccttagcaccctcccgccgtctcacccttggtacactgtcctagatttaaaagacgcttttttctgcctgcgactacactctgagagtcaattactttttgcatttgaatggagagatccagaaataggactgtcagggcagctaacctggacacgccttcctcaagggttcaagaatagccccaccctatttgatgaggccctgcactcagacctggccgatttcagggtaaggtacccggctctagtcctcctacaatatgtagatgacctcttgctggctgcggcaaccaggactgaatgcctggaagggactaaggcactccttgagactttgggcaataaggggtaccgagcctctgcaaagaaggcccaaatttgcctgcaagaagtcacatacctggggtactctttaaaagatggccaaaggtggcttaccaaagctcgcaaggaagccatcctatccatccctgtgcctaaaaactcacgacaagtaagagagttccttggaactgcaggttactgccggctgtggattcccggttttgccgagctcgcagccccgctataccctctcactcgaccaggaactctgttccagtggggaacagagcaacaattggccttcgaggacattaaaaaagccctcttgagttcccctgccctggggttgccagatatcaccaaaccctttgaattatttattgatgagaactcaggatttgcaaagggggtgttagtccaaaaactgggaccctggaaaagaccagttgcctacctatcaaaaaagctggatacagtggcatctggatggcccccttgtttacgcatggttgcagccatcgccatcctagtcaaggatgcagggaagctaaccctaggacagccgctaactatcctgacctcccacccagttgaggcacttgtccgacagcctccaaataaatggctctctaatgctagaatgactcattaccaagctatgctcctcgatgcagagcgagtccatttcgggccgacagtctcccttaaccctgctaccttgctccccctccccagcgggggaaaccaccacgactgtctccagattttagccgagacccatggcaccagacccgacttaactgaccagccgttgccggatgcagacctgacctggtacacagatggtagcagcttcatccgtaatggcgagagagaggccggagccgcagtaacaaccgaatctgaggtaatctgggctgctcccctcccacccggaacgtcagcccagcgagccgaactgattgccctgacccaggcactaaagatggcagaaggtaagaagctaactgtctatacggacagccgatatgcctttgctacaactcatgtacacggggaaatctacaggcggcggggcctactaacttcagaaggaaaagaaattaaaaataaaaatgaaatcctcgccctactagaggcgttattcttacccaaaagactgagcatcatccattgcccgggacaccaaaaaggtgatagtccccaggcaaaaggaaacagattagctgatgatacagcaaagaaagccgccacagagactcattcatcactaaccgtcttacccactgaacttatagagggtcccaaaaggcctccatgggaatatgatgacagtgatttagaccttgtgcaaaaactcgaagctcattatgagccaaagagaggtacctgggagtaccgaggaaaaactatcatgcctgaaaaatacgcaaaagagttgattagccatctgcataagttaacacacctcagtgctaggaaaatgaaaactttactagaaagagaagaaactgggttttacctccctaacagagacttacacctccggcaagtaacagagagctgccgggcatgtgctcaaatcaacgccggaaagataaagtttggacctgatgtaagggcccgaggccgccggcccggaacacattgggaagtagacttcactgaaatcaagccaggaatgtatggatataaatacctcttggtgttcatagataccttctctggctgggccgaagcttaccccgccaaacatgaaacagcaaaagttgttgccaagaaactcttagaagaaatttttccccgctacgggatccctcaggtattgggttcagataatggacccgcctttatctcccaggtaagtcagtctgtggccaccctactggggattaattggaagttacattgtgcataccgaccccaaagttcaggtcaggtagaaagaatgaatagatcaattaaggagactttaactaaattaacgctagaaactggctctaaggattgggtgctcctcctgcccctggttttataccgggtacgtaacacgccaggcccccacgggttaactccttttgaaatcctgtacggggcacccccacctatggctcacttctttgatactgatatctctagcttcgctacctcccccactatgcaggcacatttacgcgccctgcagctggtccaagaagagatccagagacctctagcggcggcctaccgagaaaaacttgaaaccccggttgtgcctcaccccttcaaaccaggagactccgtctgggttcggagacatcaaaccaagaacctcgagccacggtggaaaggaccacatatcgtcctcctgaccacccccacagccttaaaggtagacggagttgctgcctggattcacgcctctcacgtgaaagctgcaggaccaaccaccaatcaagacctctcggacagccccagctcagacgatccatcaagatggaaagtccaacgcacccaaaaccctctaaagataagactctctcgtggaacttagcgtttctggtggggatcttattcacaatagacataggaatggccaatcctagtccacaccaaatatataatgtaacttgggtaataaccaatatgcaaactaacacccaagctaatgccacctctatgttaggaaccttaaccgatgcctaccctaccctacatgttgacctatgtgacctagtgggagacacctgggaacctatagtcctagatccaaccaatgtaaaacacggggcacgttactcctcctcaaagtatggatgtaaaactacagatagaaaaaaacagcaacaaacataccccttttacgtctgccccggacatgccccctcgctggggccaaagggaacacattgtggaggggcacaagatgggttttgtgccgcatggggatgtgagaccaccggagaagcttggtggaagccctcctcctcatgggactatatcacagtaaaaagagggagtagtcaggacaatagctgtgagggaaaatgcaaccccctgattttgcagttcacccagaagggaagacaagcctcttgggacggacctaagatatggggattgcgactataccgtacaggatatgaccctatcgccttattcacggtgtcccggcaggtgtcagccattacgccgcctcaggcaatgggaccaaacctagtcttacctgatcaaaaacccccatccagacaatcccaaacagggtccaaagtggcgacccagaggctccaaacgactgaaagcgccccaaggtctgttgcccccaccaccgtgggtcccaaacggattgggaccggagataggttaataaatttagtacaagggacatacctagccttaaatgccaccgaccccaacaaaactaaagactgttggctctgcctggtttctcgaccaccctattacgaagggattgcaatcttaggtaactacagcaaccaaacaaacccccccccatcctgcctatctactccgcaacacaaactgaccatatctgaagtatcagggcaaggactgtgcatagggactgttcctaagacccaccaggctttgtgcaatgagacacaacagggacatacaggggcgcactatctagccgcccccaatggcgcctattgggcctgtaacactggactcaccccatgcatttccatggcggtgctcaattggacctctgatttttgtgtcttaatcgaattatggcccagagtgacttaccatcaacccgaatatgtgtacacacattttgccaaagctgtcaggttccgaagagaaccaatatcactaactgttgccctcatgttgggaggactcactgtagggggcatagccgcgggggtcggaacagggactaaagccctccttgaaacagcccagttcagacaactacaaatggccatgcacacagacatccaggccctagaagagtcaattagtgccttagaaaagtccctgacctccctttctgaagtagtcttacaaaacagacggggcctagatattctattcttacaagagggagggctctgtgccgcattaaaagaagaatgttgcttctatgcggatcacaccggactcgtccgagacaatatggctaaattgagagaaagactaaaacagcggcaacaactgtttgactcccaacagggatggtttgaaggatggttcaacaagtccccctggttcacaaccttaatttcctccattatgggccccttactaatcctactcctaattctcctcttcggcccatgcatccttaacagattagtacaattcgtaaaagacagaatatctgtggtacaagccttaattttaacccaacagtaccaacagataaagcaatacgatccggaccgaccatgatttccaattaaatgtatgattccatttagtccccagaaaaaggggggaatgaaagaccccctaccccaaaatttagccagctactgcagtggtgccatttcacaaggcatggaaaattactcaagtatgttcccatgagatacaaggaagttagaggctaaaacaggatatctgtggttaagcacctgggccccggcttgaggccaagaacagttaaaccccggatatagctgaaacagcagaagtttcaaggccgctaccagcagtctccaggctccccagttgaccagggttcgaccttccgcctcatttaaactaaccaatccccacgcctctcgcttctgtgcgcgcgctttctgctataaaacgagccatcagcccccaacgggcgcgcaagtctttgctgagacttgaccgccccgggtacccgtgtacgaataaacctcttgctgattgcatctgactcgtggtctcggtgttctgtgggcgcggggtctcatcgccgaggaagacctagttcaggggtctttca
>FrMuLV_NC001362
tgggggctcgtccgggatctggagacccctgcccagggaccaccgacccaccaccgggaggtaagctggccagcaattgttctgtgtctgtccattgtcctgtgtctttgattgattttatgcgcctgtgtctgtactagttggccgactagattggtatctggcggatccgtggtggaactgacgagttcgagacacccggccgcaaccctgggagacgtcccagggacttcgggggccatttttgtggcccggccagagtccaaccatcccgatcgttttggactctttggtgcaccccccttagaggaggggtatgtggttctggtaggagacagagggctaaaacggtttccgcccccgtctgagtttttgctttcggtttggaaccgaagccgcgccgcgcgtcttgtctgctgcagcatcgttctgtgttgtctctgtttgactgtttttctgtatttgtctgaaaacatgggccaggctgttaccacccccttaagtttgactttagaccactggaaggatgtcgaacggacagcccacaacctgtcggtagaggttagaaaaaggcgctgggttacattctgctctgcagaatggccaaccttcaacgtcggatggccacgagacggcacttttaacccagacattattacacaggttaagatcaaggtcttctcacctggcccacatggacatccggatcaggtcccctacatcgtgacctgggaagctatagcagtagacccccctccctgggtcagacccttcgtgcaccctaaacctcccctctctcttcccccttcagccccctctctcccacctgaacccccactctcgaccccgccccagtcctccctctatccggctctcacttctcctttaaacaccaaacctaggcctcaagtccttcctgatagcggaggaccactcattgatctactcacggaggaccctccgccttaccgggacccagggccaccctctcctgacgggaacggcgatagcggagaagtggcccctacagaaggagcccctgacccttccccaatggtatcccgcctgcggggaagaaaagaaccccccgtggcggattctactacctctcaggcgttcccccttcgcctgggagggaatggacagtatcaatactggccattttcctcctctgacctctataactggaaaaataacaacccctctttctccgaggacccagctaaattgacagctttgatcgagtccgttctccttactcatcagcccacttgggatgactgccaacagctattagggaccctgctgacgggagaagaaaaacagcgagtgctcctagaggcccgaaaggcggttcgaggggaggacggacgcccaactcagctgcccaatgacattaatgatgcttttcccttggaacgtcccgactgggactacaacacccaacgaggtaggaaccacctagtccactatcgccagttgctcctagcgggtctccaaaacgcgggcagaagccccaccaatttggccaaggtaaaagggataacccagggacctaatgagtctccctcagcctttttagagagactcaaggaggcctatcgcagatacactccttatgaccctgaggacccagggcaagaaaccaatgtggccatgtcattcatctggcagtccgccccggatatcgggcgaaagttagagcggttagaagatttgaagagtaagaccttaggagacttagtgagggaagctgaaaagatctttaataaacgagaaaccccggaagaaagagaggaacgtattaggagagaaacagaggaaaaggaagaacgccgtagggcagaggatgtgcagagagagaaggagagggaccgcagaagacatagagaaatgagtaagttgctggctactgtcgttagcgggcagagacaggatagacagggaggagagcgaaggaggccccaactcgaccacgaccagtgtgcctactgcaaagaaaagggacattgggctagagattgccccaagaagccaagaggaccccggggaccacgaccccaggcctccctcctgaccttagacgattagggaggtcagggtcaggagcccccccctgaacccaggataaccctcagagtcggggggcaacccgtcaccttcctagtggatactggggcccaacactccgtgctgacccaaaatcctggacccctaagtgacaagtctgcctgggtccaaggggctactggagggaagcggtatcgctggaccacggatcgccgagtgcacctagccaccggtaaggtcacccattctttcctccatgtaccagattgcccctatcctctgctaggaagagatttgctgactaaactaaaagcccaaattcactttgagggatcaggagctcaggttgtgggaccaatgggacagcccctgcaagtgctgaccctaaacatagaagatgagtatcggctacatgagacctcaaaagggccagatgtgcctctagggtccacatggctctctgattttccccaggcctgggcagaaaccgggggcatggggctggccgttcgccaagctcctctgatcatacctctgaaggcaacctctacccccgtgtccataaaacaataccccatgtcacaagaagccagactggggatcaagccccacatacagagactgctggatcagggaattctggtaccctgccagtccccctggaacacgcccctgctacccgttaagaaaccggggactaatgattataggcctgtccaggatctgagagaagtcaacaagcgggtggaagacatccaccccaccgtgcccaacccttacaacctcttgagcgggctcccaccgtcccaccagtggtacactgtgcttgacttaaaagatgcttttttctgcctgagactccaccccaccagtcagtctctcttcgcctttgagtggagagatccagagatgggaatctcaggacaattaacctggaccagactcccgcagggtttcaaaaacagtcccaccctgtttgatgaagccctgcacagggacctcgcagacttccggatccagcacccagacctgattctgctccagtatgtagatgacttactgctggccgccacttctgagcttgactgtcaacaaggtacgcgggccctgttacaaaccctaggggacctcggatatcgggcctcggccaagaaagcccaaatttgccagaaacaggtcaagtatctggggtatcttctaaaagagggtcagagatggctgactgaggccagaaaagagactgtgatggggcagcctactccgaagacccctcgacaactaagggagttcctagggacggcaggcttctgtcgcctctggatccctgggtttgcagaaatggcagcccccttgtaccctctcaccaaaacggggactctgtttgagtggggcccagaccagcaaaaggcctaccaagagatcaagcaggctctcttaactgcccctgccctgggattgccagacttgactaagcccttcgaactttttgttgacgagaagcagggctacgccaaaggtgtcctaacgcaaaaactggggccttggcgtcggccggtggcctacctgtccaaaaagctagacccagtggcagctgggtggcccccttgcctacggatggtagcagccatcgccgttctgaccaaagacgctggcaagctcaccatgggacagccactagtcattctggccccccatgcagtagaggcactagttaagcaaccccctgatcgctggctctccaacgcccgaatgacccactaccaggctctgcttctggacacggaccgagtccagttcggaccaatagtggccctaaacccagctacgctgctccctctacctgaggaggggctgcaacatgactgccttgacatcttggctgaagcccacggaactagaccagatcttacggaccagcctctcccagacgctgaccacacctggtacacagatgggagcagcttcctgcaagaggggcagcgcaaggccggagcagcagtaaccaccgagaccgaggtagtctgggccaaagcactgccagccgggacatcggcccaaagagctgagttgatagcgctcacccaagccttaaaaatggcagaaggtaagaagctgaatgtttacaccgatagccgttatgcttttgccactgcccatattcacggagaaatatatagaaggcgcgggttgctcacatcagaaggaaaagaaatcaaaaataaggacgagatcttggccctactgaaggctctcttcctgcccaaaagacttagcataattcattgcccgggacatcagaagggaaaccgcgcggaggcaaggggcaacaggatggccgaccaagcggcccgagaagtagccactagagaaactccagagacttccacacttctgatagaaaattcagccccctatactcatgaacattttcactatacggtgactgacataaaagatctgactaaactaggggccacttatgacgatgcaaagaagtgttgggtttatcagggaaagcctgtaatgcctgatcaattcacctttgaactattagattttcttcatcaattgacccacctcagtttctcaaaaacaaaggctcttctagaaaggaactactgtccttattacatgctgaaccgggatcgaacgctcaaagacatcactgagacttgccaagcctgtgcacaggtcaatgccagcaagtctgccgtcaaacaagggactagagttcgagggcaccgacccggcacccactgggaaattgatttcactgaggtaaaacctggcctgtatgggtataaatatcttttagttttcatagacactttctctggatgggtagaagctttcccaaccaagaaagaaactgccaaagttgtaaccaagaagctactagaagaaatcttccccagattcggcatgccacaggtattgggaaccgacaatgggcctgccttcgtctccaaggtaagtcagacagtagccgatttactgggggttgattggaaactacattgtgcttacagaccccagagttcaggtcaggtagaaagaatgaataggacaatcaaggagactttaactaaattgacgcttgcaactggctctagggactgggtgctcctgcttcccctagccctgtatcgagcccgcaacacgccgggcccccatggtctcaccccatatgaaatcttatatggggcacccccgccccttgtaaacttccctgatcctgacatggcaaaggttactcataacccctctctccaagcccatttacaggcactctacctggtccagcacgaagtctggagaccgttggcggcagcttaccaagaacaactggaccggccggtagtgcctcaccctttccgagtcggtgacacagtgtgggtccgcagacaccaaactaaaaatctagaaccccgctggaaaggaccttataccgtcctactgactacccccaccgctctcaaagtggacggcattgcagcgtggatccacgctgcccacgtaaaggctgccgacaccaggattgagccaccatcggaatcgacatggcgtgttcaacgctctcaaaatcccctaaagataagattgacccgcgggacctcctaatccccttaattctcttcctgtctctcaaaggggccagatccgcagcacccggctccagccctcaccaggtctacaacattacctgggaagtgaccaatggggatcgggagacagtatgggcaatatcaggcaaccaccctctgtggacttggtggccagtcctcaccccagatttgtgtatgttagctctcagtgggccgccccactgggggctagagtatcaggccccctattcctcgcccccggggcccccttgttgctcagggagcagcgggaacgttgcaggctgtgccagagactgcaacgagcccttgacctccctcacccctcggtgcaacactgcctggaacagacttaagctggaccaggtaactcataaatcaagtgagggattttatgtctgccccgggtcacatcgcccccgggaagccaagtcctgtgggggtccagactccttctactgtgcctcttggggctgcgagacaaccggtagagtatactggaagccctcctcttcttgggactacatcacagtagacaacaatctcacctctaaccaggctgttcaggtatgcaaagacaataagtggtgcaatcccttggctatccggtttacaaacgccgggaaacaggtcacctcatggacaactggacactattggggtctacgtctttatgtctctggacaggacccagggcttactttcgggatccgactcagttatcaaaatctaggacctcggatcccaataggaccaaaccccgtcctggcagaccaactttcgttcccgctacctaatcccctacccaaacctgccaagtctccccccgcctctagttcgactcccacattgatttccccgtcccccactcccactcagcccccgccagcaggaacgggagacagattactaaatctagtacagggagcttaccaggcactcaaccttaccaaccctgataaaactcaagagtgctggttatgcctagtgtctggacccccctattacgagggggttgccgtcctaggtacttattccaaccatacctctgccccagctaactgctccgtggcctcccaacacaagctgaccctgtccgaagtgactggacggggactctgcataggaacagtcccaaaaactcaccaggccctgtgcaacactacccttaaggcaggcaaagggtcttactatctagttgcccccacaggaactatgtgggcatgtaacactggactcactccatgcctatctgccaccgtgcttaatcgcaccactgactattgcgttctcgtggaattatggcccagggtcacctaccatcctcccagttacgtctatagccagtttgaaaaatcccatagacataaaagagaaccagtgtccttaaccttggccttattattaggtgggctaactatgggtggcatcgccgcgggagtagggacaggaactaccgccctggtcgccacccagcagtttcagcagctccatgctgccgtacaagatgatctcaaagaagtcgaaaagtcaattactaacctagaaaagtctcttacttcgttgtctgaggttgtactgcagaatcgacgaggcctagacctgttgttcctaaaagagggaggactgtgtgctgccctaaaagaagaatgttgtttctatgctgaccatacaggcctagtaagagatagtatggccaaattaagagagagactctctcagagacaaaaactatttgagtcgagccaaggatggttcgaaggatggtttaacagatccccctggtttaccacgttgatatccaccatcatggggcctctcattatactcctactaattctgctttttggaccctgcattcttaatcgattagttcaatttgttaaagacaggatctcagtagtccaggctttagtcctgactcaacaataccaccagctaaaaccactagaatacgagccacaataaataaaagattttatttagtttccagaaaaaggggggaatgaaagaccccaccaaattgcttagcctgatagccgcagtaacgccattttgcaaggcatggaaaaataccaaaccaagaatagagaagttcagatcaagggcgggtacacgaaaacagctaacgttgggccaaacaggatatctgcggtgagcagtttcggccccggcccggggccaagaacagatggtcaccgcggttcggccccggcccggggccaagaacagatggtccccagatatggcccaaccctcagcagtttcttaagacccatcagatgtttccaggctcccccaaggacctgaaatgaccctgtgccttatttgaattaaccaatcagcctgcttctcgcttctgttcgcgcgcttctgcttcccgagctctataaaagagctcacaacccctcactcggcgcgccagtcctccgatagactgagtcgcccgggtacccgtgtatccaataaatcctcttgctgttgca
>GaLV_M26927
tgggggctcgtccgggatcggaaaccccacccagggaccaccgacccaccaacgggaggtaagctggccagcgaccgttgtgtgtctcgcttctgtgtctaagtccgtaattctgactgtccttgtgtgtctcgcttctgtgtctgagaccgtaactctgactgcccttgtaagtgcgcgcatttttttggtttcagtctgttccgggtgaatcactctgcgagtgacgtgtgagtagcgaacagacgtgttcggggctcaccgcctggtaatccagggagacgtcccaggatcaggggaggaccagggacgcctggtggacccctcggtaacgggtcgttgtgacccgatttcatcgcccgtctggtaagacgcgctctgaatctgattctctctctcggtcgcctcgccgccgtctctggtttctttttgtttcgtttctggaaagcctctgtgtcacagtctttctctcccaaatcatcaatatgggacaagataattctacccctatctccctcactctaaatcactggagagatgtgagaacaagggctcacaatctatccgtggaaatcaaaaagggaaaatggcagactttctgttcctccgagtggcccacattcggcgtggggtggccaccggagggaacttttaatctctctgtcatttttgcagttaaaaagattgtctttcaggagaacgggggacatccggaccaagttccatatatcgtggtatggcaggacctcgcccagaatcccccaccatgggtgccagcctccgccaaggtcgctgttgtctctgatacccgaagaccagttgcggggaggccatcagctcctccccgaccccccatctacccggcaacagacgacttactcctcctctctgaacccacgcccccgccctatccggcggcactgccaccccctctggcccctcaggcgatcggaccgccgtcaggccagatgcccgatagtagcgatcctgaggggccagccgctgggaccaggagtcgccgtgcccgcagtccagcagacaactcgggtcctgactccactgtgattttgcccctccgagccataggacccccggccgagcccaatggcctggtccctctacaatattggcctttttcctcagcagatctttataattggaaatctaatcatccctctttttctgaaaacccagcaggtctcacggggctccttgagtctcttatgttctcccatcagcccacttgggacgattgccaacagctcctacagattcttttcaccactgaggaacgggaaagaattctcctggaggcccgcaaaaatgtccttggggacaatggggcccctacacagctcgagaacctcattaatgaggccttccccctcaatcgacctcactgggattacaacacagccgcaggtagggagcgtcttctggtctaccgccggactctagtggcaggtctcaaaggggcagctcggcgtcctaccaatttggctaaggtaagagaggtcttgcagggaccggcagaacccccttcggttttcttagaacgcctgatggaggcctataggagatacactccgtttgatccctcttctgagggacaacaggctgcggtcgccatggcctttatcggacagtcagccccagatatcaagaaaaagttacagaggctagaggggctccaggactattccttacaagatttagtaaaagaggcagaaaaggtgtaccataagagagagacagaagaagaaagacaagaaagagaaaaaaaggaggcagaagaaaaggagaggcggcgcgataggccgaagaaaaaaaacttgactaaaattctggccgcagtagtaagtagagaagggtccacaggtaggcagacagggaacctgagcaaccaggcaaagaagacacctagggatggaagacctccactagacaaagaccagtgcgcatactgtaaagagaagggccattgggcaagagaatgtccccgaaaaaaacacgtcagagaagccaaggttctagccctagataactaggggagtcagggttcggaccccctccccgaacctagggtaacactgactgtggaggggacccccattgagttcctggtcgacaccggagctgaacattcagtattgacccaacccatgggaaaagtagggtccagacggacggtcgtggaaggagcgacaggcagcaaggtctacccctggaccacaaaaagacttttaaaaattggacataaacaagtgacccactccttcctggtcatacccgagtgccctgctcctctgttgggcagggacctcctaaccaaactaaaggcccagatccagttttccgctgagggcccacaggtaacatggggagaacgccctactatgtgcctggtcctaaacctggaagaagaataccgactacatgaaaagccagtaccctcctctatcgacccatcctggctccagcttttccccactgtatgggcagaaagagccggcatgggactagccaatcaagtcccaccagtggtagtagagctaagatcaggtgcctcaccagtggctgttcgacaatatccaatgagcaaagaagctcgggaaggtatcagaccccacatccagaagttcctagacctaggggtcttggtgccctgtcggtcgccctggaatacccctctgctacctgtaaaaaagccagggaccaatgactatcggccagttcaagacctgagagaaattaataaaagggtacaggatattcatcccacagtcccaaacccttacaatcttctgagttcccttccgcctagctatacttggtactcagtcttagatctcaaggatgcctttttctgcctcaggctacatcccaacagccagccgctgttcgcgttcgagtggaaagacccagaaaaaggtaacacaggtcagctgacctggacgcggctaccacaagggttcaagaactctcccactctcttcgacgaggccctccaccgagatttggctccctttagggccctcaacccccaggtggtgttactccaatatgtggacgacctcttggtggccgcccccacatatgaagactgcaaaaaaggaacacagaagctcttacaggagttaagtaagttggggtaccgggtatcggctaagaaggcccagctctgccagagagaagtcacctatctggggtacctactcaaggaaggaaaaagatggctaaccccagcccgaaaggctactgttatgaaaatccctgttcctacgacccccagacaggtccgtgaatttctaggcactgccggattctgcaggctctggatccctgggtttgcttccctggctgcacccttgtaccccctaacaaaagagagcatcccttttatttggactgaggaacatcagcaggcttttgaccacataaaaaaagccttgctgtcagcccctgcattggccctcccagacctcaccaagccattcactctatatatagatgagagagccggcgtggcccggggagtgctcactcagactttaggaccctggcggcggccagtagcatatctatcaaaaaaactggatccggtggccagcgggtggccaacctgcctgaaagcggttgcagcagtagcactccttctcaaagacgctgataagttaaccttgggacaaaatgtgactgtgattgcttcccatagcctcgaaagcatcgtgcggcaaccccccgaccggtggatgaccaatgccagaatgactcattaccagagcctgctgttaaatgaaagggtatcgtttgcgccccctgctgtcctaaacccagctaccctacttccagtcgagtcggaagccaccccagtgcacaggtgctcagaaatcctcgccgaagaaactggaactcgacgagacctagaagaccaaccattgcccggggtgccaacctggtatacagacggtagcagtttcatcacggaaggtaaacggagagcaggggccccgatcgtagatggcaagcggacggtatgggctagcagcctgccagaaggtacgtcagcccagaaggctgaactagtagccttgacgcaggcattacgcctggccgaaggaaaaaacatcaacatctacacggacagcaggtatgcttttgccactgctcatattcatggggcaatatataagcagagggggctgctcacttctgctggaaaagatatcaaaaacaaagaggaaattttggccctgctagaggccatccatctccctaggcgggtcgccattatccactgtcctggccaccagaggggaagtaaccctgtggccactgggaaccggagggccgacgaggctgcaaagcaagccgccctgtcgaccagagtgctggcaggaactacaaaacctcaagagccaatcgagcccgctcaagaaaagaccaggccgagggagctcacccctgaccggggaaaagaattcattaagcggttacatcagttaactcacttaggaccagaaaagcttctccaactagtgaaccgtaccagcctcctcatcccgaacctccaatctgcagttcgcgaagtcaccagtcagtgtcaggcttgtgccatgactaatgcggtcaccacctacagagagaccggaaaaaggcaacgaggagatcgacccggcgtgtactgggaggtagacttcacagaaataaagcctggtcggtatggaaacaagtatctgttagtattcatagatactttctccggatgggtagaagcttttcctaccaaaactgaaacggccctaatcgtctgtaaaaaaatattagaagaaattctaccccgcttcgggatccctaaggtactcgggtcagacaatggcccggcctttgttgctcaggtaagtcagggactggccactcaactggggataaattggaagttacattgtgcgtatagaccccagagctcaggtcaggtagaaagaatgaacagaacaattaaagagaccttgaccaaattagccttagagaccggtggaaaagactgggtgaccctccttcccttagcgctgcttagggccaggaatacccctggccggtttggtttaactccttatgaaattctctatggaggaccaccccccatacttgagtctggagaaactttgggtcccgatgatagatttctccctgtcttatttactcacttaaaggctttagaaattgtaaggacccaaatctgggaccagatcaaagaggtgtataagcctggtaccgtaacaatccctcacccgttccaggtcggggatcaagtgcttgtcagacgccatcgacccagcagccttgagcctcggtggaaaggcccatacctggtgttgctgactaccccgaccgcggtaaaagtcgatggtattgctgcctgggtccatgcttctcacctcaaacctgcaccaccttcggcaccagatgagtcctgggagctggaaaagactgatcatcctcttaagctgcgtattcggcggcggcgggacgagtctgcaaaataagaacccccaccagcccatgaccctcacttggcaggtactgtcccaaactggagacgttgtctgggatacaaaggcagtccagcccccttggacttggtggcccacacttaaacctgatgtatgtgccttggcggctagtcttgagtcctgggatatcccgggaaccgatgtctcgtcctctaaacgagtcagacctccggactcagactatactgccgcttataagcaaatcacctggggagccatagggtgcagctaccctcgggctaggactagaatggcaagctctaccttctacgtatgtccccgggatggccggaccctttcagaagctagaaggtgcggggggctagaatccctatactgtaaagaatgggattgtgagaccacggggaccggttattggctatctaaatcctcaaaagacctcataactgtaaaatgggaccaaaatagcgaatggactcaaaaatttcaacagtgtcaccagaccggctggtgtaacccccttaaaatagatttcacagacaaaggaaaattatccaaggactggataacgggaaaaacctggggattaagattctatgtgtctggacatccaggcgtacagttcaccattcgcttaaaaatcaccaacatgccagctgtggcagtaggtcctgacctcgtccttgtggaacaaggacctcctagaacgtccctcgctctcccacctcctcttcccccaagggaagcgccaccgccatctctccccgactctaactccacagccctggcgactagtgcacaaactcccacggtgagaaaaacaattgttaccctaaacactccgcctcccaccacaggcgacagactttttgatcttgtgcagggggccttcctaaccttaaatgctaccaacccaggggccactgagtcttgctggctttgtttggccatgggccccccttattatgaagcaatagcctcatcaggagaggtcgcctactccaccgaccttgaccggtgccgctgggggacccaaggaaagctcaccctcactgaggtctcaggacacgggttgtgcataggaaaggtgccctttacccatcagcatctctgcaatcagaccctatccatcaattcctccggagaccatcagtatctgctcccctccaaccatagctggtgggcttgcagcactggcctcaccccttgcctctccacctcagtttttaatcagactagagatttctgtatccaggtccagctgattcctcgcatctattactatcctgaagaagttttgttacaggcctatgacaattctcaccccaggactaaaagagaggctgtctcacttaccctagctgttttactggggttgggaatcacggcgggaataggtactggttcaactgccttaattaaaggacctatagacctccagcaaggcctgacaagcctccagatcgccatagatgctgacctccgggccctccaagactcagtcagcaagttagaggactcactgacttccctgtccgaggtagtgctccaaaataggagaggccttgacttgctgtttctaaaagaaggtggcctctgtgcggccctaaaggaagagtgctgtttttacatagaccactcaggtgcagtacgggactccatgaaaaaactcaaagaaaaactggataaaagacagttagagcgccagaaaagccaaaactggtatgaaggatggttcaataactccccttggttcactaccctgctatcaaccatcgctgggcccctattactcctccttctgttgctcatcctcgggccatgcatcatcaataagttagttcaattcatcaatgataggataagtgcatgttaaaattctggtccttagacaaaatatcaggccctagagaacgaaggtaacctttaattttgctctaagattagagctattcacaagagaaatgggggaatgaaagaagtgtttttttttagccaactgcagtaacgccattttgctaggcacacctaaaggataggaaaaatacagctaagaacagggccaaacaggatatctgtggtcatgcacctgggccccggcccaggccaaggacagagggttcccagaaatagatgagtcaacagcagtttccagcaaggacagagggttcccagaaatagatgagtcaacagcagtttccagggtgcccctcaaccgtttcaaggactcccatgaccgggaattcacccctggccttatttgaactaaccaattaccttgcctctcgcttctgtacccgcgctttttgctataaaataagctcagaaactccacccggagcgccagtccttagagagactgagccgcccgggtacccgtgtgtccaata
>HERV-ADP_repbase_HERVP71A_I_LTR71A
tgggaaattgaaacttaagcagggaaggggaccagggtataaccttataagggggataatgaaacttaggcgatntnnaggaagattgtaaccccatagtactcnaccaatgaggaactggggganggacttgnatgctaggagataaattacctgctgtaactgccccgggtgtgcctgcctaccagacacctgatcttgcaagaccaccattaaaagtctcgcttccactgttcttcgtgtctctgagtccattctttgggtttggatgggtgaatgtgtgtttctcacaaacttgggggcccgtccgggatctctgtgcctgcgtggagtgggactccggccgagaggggagacgcgtcccacccgatttaggtggcccgctctgtccgggcatcccggctccccgcagaggccatagacaaacccgagactgttattcaggaggcagcggaggcgacacagggagaaaagcaggcaccgcggcaaccaggcaacctcgtgcacgagccaaggtaggaaaattggactataagtactgccttggtggttgggcattttcggaggtcgagtgtgtgtgactgagacgtatcctagatatgaagcaagtgcggagtcccaatccgcggttccgttctcccgtgagggaaacggccagagacggacgaagcgattctcggggtgtgcaagaaacctccagtagggggagttgagtacacagggaaaagctcagacacagagactgaccaaaaatgggaaacagaaattctaggcctaggggacaaaggaaagagggagccaaagagactccctctgacattcccccagatagtcctttggggagaatgctgcaggtttggagggacaaccctcgaaccagggacaaggaaaagcaaaagatgataaagtattgctgttttatctggcccaaagaccccattcgtaagccttcagtcttttggcctaagtttggctcagatgaggattgggtgtgccaagctttaattctctatgtgaatgataaaaccccatcctcacaagaagagataggttacgctctctgctggatcaaggaattagcccccatgttccccctcaaagaagaagaaaaagagcctagtaaaaagccctcgcccagtgaaaagccctgggaccccctatcatgcttgccccctccatacgtctcacaaaataggggacaggaagatcaaggggcagcaggagggttagaggaagaaagacctggagaccatgggggagccgaaccaactgctcctttaaatccttatccaaatttaagaaaagaattagaacagtgtaagagggatattgagaacttccctatcccttccacacagcaggcatctagcatgttccctcttagggaagttcccatgggacagggagagattggctttgtaaatgctcctcttacaagtactgaagttaggaatttcaagaaggaaatgaaaccactcctagaagatcccctcggtttagcagaccagctggaccaattcctaggacccagcttttacacctgggctgaaatgatgtctatcatgaatatcctgttcacaggagaagaaaggggaatgattaggagagcggccatgaccatctgggagaggcaacaccctcccgggcaaggagtcttgccagccaaacaaaaatttccaaatgtcgatcccgaatgggataataatgatcccagggaccgggcccaaatgcaggacctcagggaactaataattaaagggatcaaagagtccactcctaggacacaaaatgtctcaaaggcattcgagattcaacaagaaaaagaggaaactccctctgcattcctgcagaggctcagagatcagatgagaaaatactccggattagatccggaggacccagtagggcaaggccttttgaaggttaactttgtaactaagagctggcctgacattacaaaaaaattacaaaagatcgatggatggaatgagaaaccgattgaggaattactgagggaagctcagaaggtctttgtaaggagagaggaagagaagcagaaacaaaaagcgaaaatcatggtttccactgtggaagaggtagtcagaaaaaggttagatcaagatccccctcgaaggagacaagggaatgatagatttcgacacagagaaagaagagaaatgcagggaaaagctcctaagactatgagtggatgttacaagtgtggaaagccagggcattttaagagagaatgtcctgaatggaaaaaagaagaaaaggtgatccccctcatgaccattgatgaagactaggggggtcaggggttccttctgagtaggtcccaccaggaacccttgataaatttgaaggtgggacccgagggagaagaagtgacatttttggttgatactggggtggctcgctcctccctaattcaccaaccaaggggtacagaactctctaaggaaaaattgacagtatcaggggtaaaaggggagggatttcaggttccgatattcaagaaaatgttaattagattgggaccagaacaaattgaggggtcactcttatatgttcctgaagcaggaactaacctcctgggtcgagacctgattgtgagattgggtttaggattaggaatagaggaaggacaaataaaagtaatgatgggcctcctaacagaggaggaggaaagaaaaattaatccccttgtgtgggttagggaaggcaacaggggagggttaaaaatcacacccttacagattgaactaaaacaaccaggagaagtagtttgcagaaaacaatatcccatttctattgaagggagaaaaggtctccaaccggtaatagagggattgattaaagatggactattagaaccctgcatgtcaccatacaatactccaattctcccagtcaaaaagcctgatgggtcgtatagattggtgcaagatctaagggctataaatcaaattgtccagacccgccaccctgtggtgcctaacccctacaccctccttagtaagataccctatgaacataagtggttcagtgtggtggatctaaaagatgcattctgggcatgtcccctagactttaggagtagggacctctttgcctttgaatgggaaaatcctataactgggagaaaacaacagtaccgctggactgtgctgccacaaggtttcacggaagccccaaacttatttggtcaaatcttagaaaaagtcctggaggaattccaaccttccaggggaacccagttgttacaatatgtagatgatcttttaatttctggggagaggagggccaaggtatcagaaaccaccataagcttgcttaatttcctaggagaaaggggattgcgagtctctaagaacaaattgcagtttgtagaaaaagaagttaaatatttaggacacctgattagtgaagggaagcggagaataaacccagagagaatatcgggaatagtgggtctgcctttgcctaagacaaagagagaactccgaaaatttttaggtttaactggctactgtaggttatggattgactcatatgctcaaaagacaaagattctgtatctcaagttactagaagaggaacccgatcccttgcaatggtccccagaggaaattcaggcagtgaaagagctaaagcaggccctcattacagccccggtcctggccctcccatctttagagaaaccattccatctgtttgtaacagtagaccagggcgtggcccttggggtgctcactcaaacctggggagggaagaggcaacctgttgcttttgtctccaagcttctcgatcctgtctctcgggggtggcccaaatgtgtgcaagcagtagctgccacagccctgctggtagaggagagtcgaaagctaacctttggtggggccctaatagtaagcaccccacaccaggtcaggaatatattaaatcaaaaagccgggagatggttaacggattctcggattctaaaatatgaagccatattactagaaaaagatgatttggtcgtaacaacaaatacttgcctgaatccagccagtttcctatggaaaggagaggagaacaaagagacatcagaccataactgcttagatatcatagaataccaaaccaaagttagaccagaccttagggaagctccactacatgatgggataaggctgtttgtggatgggtcatcccgagtgatagatggcaagagacataatggttatgctgtcattgatggaaataaacactccttatgtgagaaaggtagattacctaatggctggtcggcccaaacctgtgaattatatgctcttaaccaggccctaaagctccttgaaggccaagaaggcactatatatactgattctaaatatgcctatggggtggtacacacttttggaaaaatctggacagagcagggcctaataaatagcaggggaaaagaattggtacatggggaactggtcaaacaggttttagaaagcctcctgcttccagcagaggtagccatagttcatgtaaatggtcatcagaaagggaacactatagaagctgtaggaaacaggcttgcagatgaagctgctaagcaagcctccctggaggaagaaattagactatttagcctgatcccagacatccctaaggtagtattaaggccccagtttaccagagaggagaaggaagaattagacaggataggggtcactcaaactgaagatgggaaatgggtacttcctgatgggagagaaatgataagtaaacccctgatgagagaactaatgtctatattacacaaagggagtcattggggaccccaggctctgtgtgatgcaatacttaggaattatgggtgtatagggatttataccctcgctaaacaagtatgtggaagttgtgtaacttgtcaaaggataaacaaaaaggtgattagaaaacaggccacgggaggaagacctcccggactaagaccatttcaaagcattcaagtagatttcacagaaatgcccaaagtaggaagactaaagtatttactggtgatcgtagatcacctttccggctgggtggaagcctttccccttccaacagccaccgctgggaatgtggtcaaaataatattagaacagattgtacctagatttggcctggtggaaaatattgattcagacaatgggagccactttacctcaagggtgttaaggggaattatggaaggtttacaaattagatgggattatcacaccccttggcatcccccttcctctggaaaggtagaaagaatgaatcaaactctcaaaaagcatatcaccaaactaatcttagaaactaaaatgccttggaccaaatgtctcccaatagcactccttaggattaggacagccccaagaaaagacttgggattgtccccctacgagttattatatgggctcccatatttgggcagagctacagatcttcctactatggaaaccaaggaccaattcttaagaaattatatactggccatatcctccaccctgtcatcccttaggttaaaaggacttctgactcaaactccgcctcttgagttcacggttcaccacttccagcctggtgacttggtgctgattaagacttggaaagaagacaagctccacccaagctgggaaggtccctatcaagtgctcctgaccaccgagacagccgtgcgaacagctgaatgggggtggactcactatactcgagtcaagggactggtaaaagaagagaccccagaagggaggggaaaaaaagaaaaaagaccagtggaaagtgcatgggtcacctgaggaacccttaaagttaactctgagaaaaatctaaaaagaaaacatgggctggccccatttctggaagttaatatggctgggatgggctactatacaaagagcagaaggtcaaaatggaaactggcaggggactcctccctacccaatcaggttggtaattaatgtaaccaagatggtagcaccccagactataagatttgatgcctgccaggtcttaccttgtgggaatttggaaaatcagagacagctctcacaggcggataaatatctttgccctgaaccagatacaggttacagtagggcatcaccctgccccagctgggatgatgtatggtggactacccaatttcagggttggacagtaaacatggggtgggtaactccgagctggagacccttaaagaataaactacatctgtccaagggctccccgccaaataactgccagaatttagaatgcaatcctatactcatcaccattgacaatccagccgttctagaccaagaaccaaaagtagcgtctcgggtatatgggttaggggcagacatcacagggaaagaccccctagggcgatttgttctcaaactaatcaagaactcaacctcccatttgcctgggactactccaaccccagaccctaataaacactttagtccaccaaataatgaccctaaaagggtaaaaataattgaggtaaaggatttaaggcaaaccttagaaattgagacagggtacagggatgtgaatgcctgggtcaaatgggtcaaattttcggtacaagccctcaacaagagtaactgctacgcgtgtgctgcgggacgacctcaggcacaggtggttccatttcccctaggatgggataccgatcctgaaggaatgcgttgcatgttggctctataccaggacaaggatgcatggggaaatgagacttgtaagagtctgtcattgctctttcccgcattgcggaggtcagatcccagagcaatcccctcattctctatagggaatatgaaccactcctcttgcctctctaggcagggggcagagttcaataagcccgtgggagaactctcgacttgtacccacatcctaaacgtcactggtgagtcaggcaatggcaattactcagctctccatataccccgggctgatgtctggtggtattgtgggaaaaggaacctccgtaacctgttaccatccaattggaccgggacttgtgctttagtccaattggccattcccttcaccctggcattccataagatacccgaaaatacacatggccaccgaaaccggagagatttgacaaattcttttgatcccaatatatatgttgactcgataggagtccctaggggggtgcctaataaatttaaggcccgaaaccaaatagctgctgggtttgagtcagcactcttctggtggtcaactattaataagaatgtggattggattaactacatctattataatcaacagagattcatcagttatactcgggacgccctcaaaggggtggctagccagttagatgccaccagccgaatggcctgggaaaacaggcttgcgctagacatgatactagcagaaaaagggggcgtatgtgttatgctgggtgggaaatgttgtactttcattcccaacaatactgccccagatgggaccatcacaaaagctttacaaggactgacaactctagccaacgaactggcagaaaatgctggaattgatgacccatttacgggttggctagaaggttggtttggaaaatggaaaggcatggtagcttcaatccttacatctctcataattgtggcaggagtcttaacagcagtgggatgttgtattatcccttgtgtgaggggactagcacagagattaattgaaacagctattaataaacaaatgcccatgacttaccagcaaaataacctgctactattagaaaccaaattaaactcactctcctatgaggaagaaagtaaacaacttctagagcgattcgaggaccaaaagggtttagatgaaaatgagaccaaaggaagtaaatagaaaagaggagggaatttgtgagaaaacattttaaatggtccattttcaaggcatgataaatctaagtactggcagccagcctgcgaatgtgacaaactgcatgnctcatgcacctagaaggtcacnataagtgaacagaatgtagaggaggggtcagcccataaaagggaagaaagttttgttattgggaaattgaaacttaagcagggaaggggaccagggtataaccttataagggggataatgaaacttaggcgatntnnaggaagattgtaaccccatagtactcnaccaatgaggaactggggganggacttgnatgctaggagataaattacctgctgtaactgccccgggtgtgcctgcctaccagacacctgatcttgcaagaccaccattaaaagtctcgcttccactgttcttcgtgtctctgagtcca
>HERV-E_repbase_HERVE_LTR2
tggttccctggccaggaagcaaggtaattgaaggacagtcgaggcagccccttaggtggcttaggcctgccctgtggagcatccctgcaggggactctggccagcttgagtgacgcggatcctgagagcgctcccaggtaggcaattaccccggtggaaagcctcgtcagagagtgcgtggcaggcccctgtggaggatcaatgcagtggctgaacactgggaaggaacaggcacttggagtccagacatttgaaacttggtaagactggtcttcggaacttgcccactccatttgagtggaagcgtggcctgatcaaccacggcatgcctgtactggcactttggtttttgtttttgacttgacttgaattgcttgatactttggttttggtttgacctggcttggatttctggatactctgattttggttttgattctggtttggtgaaaactgaaaaagtgtgtgtgtgcactttttacccattctttgttttgtggtgtgcatgtggtgtgagcttggtgttttgtcttgaggaaacatggatcagacacaaaataagcctactcctctaggaactatgttgaaaaattttaagaagggatttaatggagactatggggttactatgacaccagggaaacttagaactttgtgtgaaatagattggccaacattagaagtgggttggccatcagaagggagcctggacgggtcccttgtttctaaggtatggcacaaggtaactagtaagtcaggacactcagaccagtttccatacatagacacttggttacagctggtgctagaccccccacagtggctaagagggcaggcagcagcagtgctagtagcaaagggacagatagtcaaggaaggattctgctccacccgctgagggaaatcaactcctgaagttctgttcgaccaaacatcagaagatccattgcaggagatggcaccagtgatcccagtgttgccctccccttatcagggagagaggctccccacttttgagtccacagtgcttgcgcctctgccagacaaatgtatccctaggccactcagagtagacaagagaggaggtgaagcctcgggagaaacccctcccttggcagctcatttaagacccaaaacagggatacaaatgcccctgagagagcagcagtatactggaatagatgaggatgggcacatggtggagagtcgtgtttttgtgtaccagcccttcacctctgccgaccttctcaactggaaaaacaataccccgtcctatactgaaaagccgcaagctctaattgatttgctccaaactattatccagacccataaccccacttgggctgattgccaccagttgctcatgttcctctttaaaacagatgaaaggtgaagggtgcttcaagcagcaactaagtggctagaggaacatgcactggctgattaccaaaacccccaagagtatgtaaggacacagttaccaggaaccgacccccagtgggacccaaattaaagagaggatatgcaaaggctaaaccgatacaggaaagctctcttagaaggtttaaagaggagagcccagaaggccacaaacattaacaaggtctctgaggtcattcagggaaaagaagaaagtccagcaaaattccacgagagactgtgtgaggcttattgtatgtatactccctttgatcccgatagccctgaaaatcaacgcatgattaacatggctttagttagtcaaagcacagaagacattagaagaaaactgcagaaaaaggctgggtttgcagggatgaacacatcacagttattagaaatagccaaccaggtgtttgtaaacagggatgcagcaagccgtaaggaaaccacatagagaatgaacgtcaggcccggcgaaacgcgcctgttagctgcagcaattagaggggtccccccaaaagaggcaaggcaaaaggggggccctgggaaagaaactcagcctggctgtcagagcttgcagtgtaatcagtgtgcttatcgtaaagaaataggatattggaagaacaaatgccctcagctaaaaggaaaacaaggtgactcggagcaggaggctccagacaaggaggaaggggccctgctcaacctagcagaagggttattggactgagggggactgggctcaaggacctccaaagagcctatggtcaggatgacagttgggggtaaagacattgattttcttgtagataccagtgctgaacattcggtagtaactgcctcagtcgcccccttatccaaaaagactattgacatcatcggagccatgggagtttcagcaaaacaagctttctgcttgccccagacttgtactataggaggacataaagtgattcatcagtttttgtacatgcctgattgtcccttgcccttgttgggaagagacttgcttagcaaactgagagccactatctcttttacagagcacggctctttgctgctaaagttacccggaacaggagtcattatgacccttatgctcccccgagaggaggaatggagacttttcttaactgagccgggccaagagataagaccagctctggctaagcggtggccaagagtgtgggcggaagcgaaccctccagggttggcagtcaaccaagcccccgtgcttatagaagttaagcctggggtccagccggttaggcaaaaacagtacccggtcctcagagaagctcttgaaggtatccaggtccatctcaagtgcctaagaacctttagaattatagttccttgtcagtctccatggaacactcccctcctgcctgttcccaagcctgggaccaaggactacaggccggtacaggatttgcgcttggttaatcaggctacagtgactttacatccaacagtacctaacctgtacacattgctggggttgctgccagctgaggacagctggttcacctgcttggacctgaaagatgctttctttagcatcagattagcccctgagagacagaagctgtttgcctttcagtgggaagatccagagtcaggtgtcactactcaatacacttggacccagcttccccaaaggttcaagaactcccccaccatctttggggaggcgttggctcgagacctccagaagtttcccaccagagacctaggctgcgtgttgctccagtacgttgatgaccttttgctgggacaccccacggcagtcgggtggccaagggaacagatgctctactccggcacctggaggactgtgggtataaggtgtccaagaaaaaaagctcagatctgccgacagcaggtatgttacttgggatttactatccaacagggggagcacagcctaggatcagaaagaaagcaggtcatttgtaatctaccggagcctaagaccagaaggcaggtgagagaattcttaggggctgtgggtttttgcagactgtggatcccaaactttgcagtattagctaagcctttgtatgaggtcacaaaggcgggggaccaggaaccttttgaatggggatcccagcaacagcaagcctttcatgagttaaaggaaagacttatgtcagtcccagccctggggctacctgatctgacaaagccttttacattgtatgtgtcagagagtgaaaagatggcagttggagttttaacccaaactgtggggccctggccgaggccggtgacctacctctctaaacaactagacggggtttctaaaggatggcccccgtgtttgagggccttggcagcaactgccctgctagtacaagaagcagataagctgattcttgggcaaaacctgaacataaaggacccccatgctgtggtgactttaatgaatactagaggacatcattggctaacgaatgctagacttactaagtaccaaagtttgctttgtgaaaatccccatataaccattgaagtttgtaacaccctgaaccccgctaccttgctcccagtattagagatccctgtcgagcatgactgtgtagaagtgttggactcagtttactctgggcatcagtagactgggaactatacgtggatgggagcagctttgtcaacccacaagaagagagatgtgcagggtatgcggtggtaactctggacactgttgctgaagccagatcgtttccccagggcacttcaactcagaaagctgaactcattgctttaattcgggccttagaactcagtgaaggtaagactgtaaacatttacactgactcttgatatgtctttttaacccttcaagtgcatggagcattatgtaaagaaaagggcctattgaactctgggggaaaagacataaaatatcaacaagaaatcttgcaattattagaagcagtatggaaaccccacaaggtggctgttatacattgcggaggacaccagtgagcttccaccttggtgggtttggggaattcctgcactgacttagaggctcaaaaagcagcatctgcccttccgggcatcagtgacagcccccctgctccctcaagcacctgatcttgtacctacttattctaaagaagaaaaggactttctccaggcagagggaggacaagtgatggaggaaggatggatttggttaccagatgggagagtagctgtgccacagctgctaggagctgcagttgtactggctgtgcataaaaccacccatctaggtcaggaatcacttgaaaagttgttaggctggtatttctacatctcgcatttgtcagcccttgccaaaacagtgacgcagcggtgtgttacctgccgacagcataatgcgagacaaggtccagctgttccccctggcatacaagcttatggagcagccccctttgaagatctccaggtggacttcacagagatgccaaagtgtggaggtaacaagtatttactagttcttgtgtgtacctactctgggcaggtggaggcttatccaacacgaactgagaaagctcatgaagtaactcgtgtgcttcttcgagatcttattcctagatttggactgcccttacggattggctcagataatgggctggtgtttgtggctgacttggtacagaagacggcaaaggtattggggatcacatggaaactgcatgctgcctaccagcctcagagttccggaaaggtagagcggatgaatcggactatcaaaaatagtttagggaaagtatgtcaagaaacaggattaaaatggatacaggctcttcctatggtattatttaaaattagatgtaccccttctaaaagaacaggatattccccttatgaaatattatatcataggccccctcctatattgcggggacttccaggcactccccgagagttaggtgaaattgagttacagcgatagctacaggcttcaggaaaaattacacaaacaatctcggcctgggtaaatgagagatgccctgttaacttattctccccagttcaccctttctccccaggtgatctagtgtggatcaaggactgaaacgtagcctgtttgtgtccacggtggaaaggaccccagactgtcatcctgagcactcccaccgctgtgaaggtagagggaatcccaacctggatccaccacagccgtgtaaaacctgcagtgcctgaaacctgggaggcaagaccaagcccagaaaacccctgcagagtgaccccgaagaagacaacaagccctgctccagtcacacccggaagctgactggtccacgcacggccgaagcatgcagaagctcatcatgggattcatttttcttaaattttggacttatacagtaagggcttcaactgatcttactcaaactggggactgttcccagtgtattcatcaggtcaccgaggtaggacagcaaattaaaacaatgtttctgttctatagttattataaatgtataggaacattaaaagaaacttgtttgtataatgctactcagtacaatgtatgtagcccaggaaatgaccgacctgatgtgtgttataacccatctgagcctcctgcaaccaccatttttgaaataagaataagaactggccttttcctaggtgatacaagtaaaataataactagaacagaagaaaaagaaatccccaaacaaataactttaagatttgatgcttgtgcagccattaatagtaaaaagctaggaataggatgtgattctcttaactgggaaaggagctacagaataaaaaataaatatgtttgtcatgagtcaggggtttgtgaaaattgtgcctattggccatgtgttatttgggctacttggaaaaagaacaaaaaggacccggtttatcttcagaagggggaagccaacccctcctgtgctgctggtcactgtaacccactagaactaataattaccaatcccctagatccccattggaaaaagggagaacgtgtaaccctggggattgatgggacagggttaaacccccaagttgccattttaattagaggggaggtccacaagtgctctcccaaaccagtatttcaaaccttttataaggagctgaatctgccagcaccagaatttccaaaaaagacaaaaaatttgtttctccaattagcagaaaatgtagctcattcccttaatgttacttcttgttatgtatgcgggggaaccactatcggagaccgatggccttgggaagcccgagagttggtgcctactgatccagctcctgatataattccagttcagaaaacccaagctagcaacttctgggtcctaaaaacctcaattattggacaatactgtatagctagagaagggaaagactttatcatccctgtaggaaagcttaattgtataggacagaagttgtataacagtacaacaaagacaattacttggtggggcataaaccacactgaaaagaatccatttagtaaattttcaaaattaaaaactgcttgggctcatccagaatctcatcaggactggatggctcccgctggactatactggatatgtgggcacagagcctacattcggttacctaataaataggcaggcagttgtgttattggcactattaagtcgtcctttttcttattacccataaaaacaggtgagaccctaggtttccctgtctatgcctcccgagaaaagagaggcatagttataggaaactggaaagataatgagtggcgccctgaaaggatcatacagtattatgggcctgccacatgggcacaagacggctcatggggataccgaacccccatttacatgctcaatcggatcatacggttgcaggccatcttagaaataattactaatgaaactggcagagctttgactgttttagctcggcaggaaacccaaacgaggaatgctatctatcagaatagactggccttggactacttgctagcagctgaaggaggagtttgtggaaaatttaacttaaccaattactgcctacaaatagatgatcaaggacaggtggttgaaaacatagtcagggacatggcaaaggtggcacatgtgcctgtacaggtttggcacaagtttaatcctgagtctttatttggaaaatggtttccagctataggaggatttaaaaccctcattgtaggtgtattgctagtgataggaacttgcttgctgctcccctgtgtattacccttgctttttcaaatgataaaatattttgttgttactttagttcatcagaaaacttcagcacatgtgtattatacaaatcactatcgctctatctcacaaagagactaaaaaagtgaggacgagagtaagaactcccactaaaagtgaaaattctcaaagggggggaaataaggaaggagaccacctctcccattgtctcctgtttcatgagaaagcaaaaagttaaaaaaagaagcagaagtgagatcaatggccagatggtttagtgccaagaaccaggcctggtagttaaacatcaactcctgacctaaccgcttgtgctatccatagattccagatattgtatgaggaagacttgtgaaactttctgttctgttctgctagcccccatcactgatgcatgtagctctcagtcatgtagcccccacttgcacaatgtatcatgaccctttcacgtggacccctcagagttgtaagctcttaaaagggacaggaatctttactttggggagctcggatcttgagacgcgagtctaccaatgctcccagctgattaaagcctcttccttcatagaaccggtgtctaagaggttttgtctgtgactgttcctgctaca
>HERV-F_repbase_HERVFH19I_LTR19A
tgatcaaaaaccgcctaaatccaacccaaagggcatcagcctaatggctaangtcagcatgaccataaaccacaaatgacatctccgaccagaaacattccaaccctaagataaacccctcccnnaccagagacatgccagccccgagataacctcccctccggccagagagatgtcagccccaanataacctccccttcaaccagagacattccaaccccacaataaacttctcccccacacagaaacattccaagcctgtgataaagctctctcaccctaaaacccttaaatactcttagtctgtaagagagagtgctcctgactgaaatcggccagaagcccctctcaggtttattctccaaaataaacctgtctttgactgttgagccgcttttcntgtttctttcctctttctttaactcttacatttggtgccaaaacccgggacgggtgctgggggcagaggctctcttgcaacccaggaagcagtgggcaacggcagctcatctcgagttaactcctggatcctgagagtctctggccacccgccccgtcttttctctcacttcacttttcgagcgatttgcatgaggaagacaactaacctgaaggggactgcgaggctctggccggggctactccccagtgggctctcaaaaccctcaggtctcgggaatccacctccaaccacccgcaatgggtatttccctctctatccctctctccctcttcctcccttctctctctctctctctctctctctctcaattcctcatgcggctccagtccaggaggccctttgccaattccaactggaacatccaacatcggacactaatccagccaactggtaagatctgccctcctctggctttctcacggtacccgggaaagtcaggtctgccgtcctggtcctcggaggaccagcgggactaagctacaagaaatcttggggatacccagtttcttctcagcttgaccatcctctttagaaagaggactctgggtctctgtctttcgtctggggatgcctagaacaaaaacagacaccctcggcttcttctcaccagtccacatgggtgccaaacaatcccacattcctacatcctctccactgggctgtctccttcacaacctcgccaaacttggcttatcgggaagcataaagccaaagcatttagtcttttattgcaacacggcctggccccaatacaaattagataatgacagccgatggcctgaaaatggcacctttgactttcaaattctcagggacctcgacaactttataaccaggaatggcaaatggcaagaggttctctatattcaggctttcttctaccttagatcccgaccctccctatgtcaagcttgcacccctcatgaaatccttcttcttaatgaaaatcctctctgggtctctccttcctctggaaccccttcctccaaaaccctttccctcaaaaccccttcctccgaaaccccttttgaccctgcagatgaaccccctccgtattctcatccccctgcatccgctcctcacccgtccgaaccctccgccccagtggcccctcctgcccccaagcctttagccccaaaccccgctcctcttccttctccacctgttacccgttcaaaagctaccagtcaaaccaccccggccattctccctctctgggaagtggctggggttgaaggcattgctcgcgttcacgtccctttctccatgtctgatttgtcgcaaatcaaacagcatctaggatctttctctgaaaatccctctcactatcgcagggaattcctgcacgtaacccaatcctttaatttaacttggcatgatatttatataattctaacctccaccctcactcctgatgaaaaagagcgcatctggtgttcagctgaaacccacgcagatgaactccataaccaagcccctatacaaaatccagtggccaatgatgcagtcccccatagagacccagactggacttaccaacagggagacaatggcatcaggcgaagggaccacacgattacctgtctcctcgcgggcatggacaaaaatgcccataaggcagttaattatgaaaaactcagagaaattacacaggagccccaggagaatcctgcccttttcttatcacgcctcactgaagctatgctaaaatataccaatctggacccagaatctagagaagggcaaacttttctccacctccaatttatttcccaatctgccccagatatccggaaaaaattacaaaaattagaggagggtctgcaaacatctcagcaggacctcctaaatgcagcctgccgtgtctttaacaacagagacgaggaacaaaaaattcaaaaagacaaacatctccgtttaaaataccagatgctcgcctctgctgtccaaaagtcagttacacaaaagcctcccaacaacccaaaaggaaactcccccacctctctgggagtctgtttccgatgtggcaaccctggacactgggcaaaggcttgtcctaacccccggccccccaccaaaccgtgcccaacttgtggtctttggggacactggaaaatggactgcccccaacggggacaccctccccgttcgagtgcagctcataatgaggccccccgaccatcacaggaggaaatctcttcactgctggcactgacaacggaagaccgagggtgcccgggatccttcgcccccacatccagtgagtccacggaacccagggtaattgggacggtatccagtaagattatttcctttcttttggatactggggcgagtctatcagtattaactgaatatcaaggcccattagaacgttcatccgtttctgttgttggcatgaagggcatacaagaaaccccatacaaaacaccgcctctatactgctcatttcagggagtcaccctcactcactctttcttggtcattcctcattgtcccactcctttactaggaagggacatcctacacaaactagggggaatcattcatttatcggccctacatcaaagccacccttacttattattatgtcaagaacaaaacccctcctcagacactccacatcaaacagacttaaatcccaaattcctcagccaggtaaatcccatagtatggaacactgactcccccataatagctacccaccattctccaattcaaatttcactgaaggatcctaagcgctatatagtggtcccacaatatcccctcaaccctaatggattacggggactcaagcccatcatctcccgacttttggctgccaatattttaatccccacccattctccccacaatactcctattctcccaatcaaaaaaccagatggctcctatagactggttcaggatttgcgacaaatcaactccgctattgttcctgtttatcctgttgtcccaaacccctacaccctcctatcgcgaattcctcccaacactagctatttctctgtattggacctcaaagatgccttttttactattcctctacattcctcctctcaaaacctttttgctttcacttggaccgaccctgacacaggctactcccaacaactcacctggactgtcctcccccaggggtttagagacagccctcactatttcggtcaggcacttcaattggacctttcccaactacctctacaacccagcattttgcttcaatacgtggacgatttacttctttgcagcccctctctagaacattgtattcaacacaccaccaggcttttaaattttttggctgaatgcgggtaccgggtgtccaaaaggaaggcccaattaacctctccaaaagtttcatacctaggattaatcataactccaaatactcgagaaattccgccggcatgaaagcaaggcgttcaacaaatcccttttcctaaaacaaaaagggacttactttctttccttggattagtgggatatttccgattatggatagcaaattttgccattatcgctaaacccctttatgaacacacaaaaggaaatcttgaccaaccactcactcccactccagacctttatcatgctttctctcacctaaaacatgccttattacaggcccccgctttaggccttccaaaccccctgagaccctttcatctatatttacacagttctcataatcaggcccttggactattagcccaacccatgggagattccctccaaccagtggcatatttttcaaaacaactagaccccatttacaaaggctggcccctttgcttaaaaattttggccacagcctctctaattatccctgaggcacaaaaactcacgttctacgaaccccttcaggtattttcttctcacagtctacaagatatgctcagccataaggcgctcacctccatctcatcctctcgcatgcaagccttacattcacctctccttcaaccctctatctctcttcatagatgctccccccctaatcccgccactcttttgccttcaacaccaattttggaccccgaccaacactcatgctctgatctaattgaaagttctctcaccatgtttcaccaccttacttccactcacataaagggagccccagattggtttatagatggcagcgcatcaaaaaaccctcccctccaagcaggatatgccatcattgagggatatcattatgatacccactctctcccacctagaagagtcgtagaggctgcccccttgcctttgggcacatcctcccaacaagcagaattagttgccctaataagagcactaaccctagcaaaaaacacacaagttaatatatacaccgattctaaatatgcctataacatcatccattccaatgcccaaatttggagcgagcggggctatctcacggctaagggaactcctatcattaatggaaaactaatccatcatctactaaaggcagctttacttccagaaaaggttgcagttatccattgcaaaggacatcaatcagataaaagccacatttctttagggaaccgtgaggctgactattgggcaaaacacgcctcaaccaatcatccaattccccaatacctatttcccctcatacaacatatcccctccttttatccagaacaccaaatacaacaactagtcacagcgggggcacaattcaaacccccatactggttcatacaaaacaaattagtcctacctgaccctgaaaaaacaactcttttacgggacattcacaacctcttccacactagccattcccctctacaacatttcttaagntcccatatacacataaccccagatataaaggaacagttaaaagccatttcccatcaatgctctatttgccaaaaagcttcaccccactccaacactagacccccttctttcccaacccatcaagccaggggacaccttccaggacaggactggcaaattgattttacccatatgcccccagtaaaaaaggttcgatttcttttagttctggttgataccttttcgggatgggtcgaggcttttcccacaaccaacaaatgggcttctactgtcacctccaaattaataacagaaatcatccccaggttcggggtgcctctttcttttcaatctgacaatggccctgaattcatctctcaaattactcaaacacttgcacaagccctacaaatcacctggaagctacacatcccctatcgacctcaatcttcaggaaaggttgaaaaaatgaatggcattctaaaaaacaccctcaccaggtactcactccaaacacataaagactgggttacacttttgcctttggcccttctaaaaattcgggcgctcccacgtaaacctttaatgctcagcccctttgaactcatgtacgggagaccacttgccccttttgttccacctcagggtcaagccccacctctaccaacccctctcgtttcccctcttctacataccatctgccatttcatttgggaatatgctgacaaatacctgccacaacccgtcaccgactcctctaatcccttcctacagccaggagactgggttctggtaaaagatcccagtcctacccccaattcccccctcacacctaaatggaagggaccttaccagatcatccttactacacccacggcagcaaaactccagggactccccaactggtttcattatacttctctcaagaaaacagacttcccttcaccacatacccaaacaaccaaatctaaaaccccttcagccttctcttgtgtctccacaggacccacttcccttcgcctcacccgaatcccggaggaaaagggagagaaatccacataagccgcttatgtctctttctctcccaaactttcatcgcttcctaaccaaccttgttacagaccttcagtggtacccttacgaaactcccattatacatcctgatcagctccttactgttctatgggacctatggcttcaaggaactttccaggactttactcctacccaaataacctttttctctttttgcttgtttctttcaatataaattccctaatcacatcaacctcaccaatacaaccactcctcactgctctcaaactggaacgctctataaaccttacacaatccctcttgctgcaagctaactcttcctttgctccggaatgctggatgtgcttatcgctgtcttcctcagcttacacagcccttcctacaccccttcatgaccttttaacaggaaacataaccctaatttataaactccaaaaaggagcttccttttttgaaagagctgacaccctggtcggcgattatcccacttccagggccaatcaggccaacaaattatttcaaacctattacaactccctacaacgcctcaagccccaaggccctcccattgaagggcccataactaaacacaccccccttttacaacaagcctcactttgcttttcagcctctgagggaaatttccctgtagggtccttaacacctaaccaatgcaaccgcactatcattattaaacacccctctgaccatcaaactaaccaagttgactaccaagtatcacctgaagcaaacggagcatttctgcaactggctcgttttacagcctctccctcaaccaatgcctctggcctaacttgtgctgtccctggtgcccacctttttccatggctcaatatcaatggtgcaacatccgatcgcattaaatgtgtaaaaaataactcttcctatatctctactatagtgggtgtctccctggcctcctccttgtccatctggagtaatgaaccacaggaaagaaaaaacaccccatctttaattcacttattttctttccatatctctgcctgtatttacgacaaaggcttgttctttttgtgtggcaccaacacatatctttgtctccccaccaaccggaccggaacctgtaccctagtttatctttctccctccattggactagttcctcctaatcaacctttgcccgttccatccgtccaatatgttaggaaaaggagggccatccacgtcattcctttaatggccgccttgggtataacctccggacttggattgggagcaggcagattggccacctccttaacatactttaaagctctttcaacagaactacagggttctttagaagatatagcccgaagccttataagagtccaagaccaactagactccttggctggagcagtcctccaaaatagacggggattagatcttataacggctgaaaaagggggcctctgcctctcattgggtgaggaatgttgcttctatctcaaccaatcgggcctagtaagagacgctgctgaaaaacttaaagaaagggctaaaaagctaagggaataccaaaacaaccaaatagattcttggtttggaaacaaaatcatagcatgggtcatcccattcctgggccctctcctaataatatgcctaggactaatgttcttaccctgcctaattaacctttttcaaagatttttaactgacaggatcatggccatttcacagacaactacccaaaaacatctacagacggcgttactcctacagtcaatccgagaccaaagaactctccgtccccccctcagcaggaagtagccagaaagaacacgccgcccctcgtcctttttataactatagggtctggattgacagagcaggagcatcgccatcttggacaagcactgccattttaaagttccccttgatcaaaaaccgcctaaatccaacccaaagggcatcagcctaatggctaangtcagcatgaccataaaccacaaatgacatctccgaccagaaacattccaaccctaagataaacccctcccnnaccagagacatgccagccccgagataacctcccctccggccagagagatgtcagccccaanataacctccccttcaaccagagacattccaaccccacaataaacttctcccccacacagaaacattccaagcctgtgataaagctctctcaccctaaaacccttaaatactcttagtctgtaagagagagtgctcctg
>HERV-Fb_repbase_HERVH48I_MER48
tgnaagattctccccngggcctgaaagcttnaggggatgantaacccctcccttcctcaggcccagtcccaaggcgcaaggtcacttgtgccagcagtgtgcgccagcaagatagcagaagcaggaagagagccggccggaagacacgtacccccgaagatcgagaaagaggccatccgggtacaacgtagcagttacgtcagactgggacacttcctgtttacaggagactataaaaccnntgccccgtcctcacttggggctgacgccattttaggcctcagcccgcctgcactcaggcagcacccaggcgctcattaaaacagcgtgttgctccacacctcctcgtgttgttgtggacgcgctctcggggttngaaccganacaaganccttacatctggtgccgaaacccgggaggggctcaggtctgcgtcccccgtggacctacccctccaccccagagagcaggccacagcagccggacaaaggaagctcctcagcctccagtcgcctctctgtgcatgcacatcggtcactgatctcgcctactggtaagtttccccgggagcccggttaacagggaaaaatctgcacggcctctcttggtttctccggtccaaaaatccaacgttggtccaagaaggctccggcgtgtgccaggcactcgctgatcatctggtcttagggggacgcctctaagccatttgatcccgttccgggaacgaaaaaggcagcggtgacgatcgctccttttatcgtctccctccggccgtccaggacggtctccttttccctgttctcccaagcctaccctccgttatgggaaactcccggtcctccattccaaaaaacagccctctaggctgcctcataaaaaaacctgcaaaccttaggcctcaggcaagatatccgccctaagcgccttgtctttttttttgcaattcagtctggccacagtacgaattaaataatgggtccaaatggcccgcaaatggaacattcgactttacaattttaactgacttaagcaattattgccgacgactggagaaatggggagaaattccttatgtccaggcctttttgcactcagatcacaacccgacctctgcaattcttgctcacctgttcaaatccttctcctccattctcgccgccctgatcacctttctcctcccaaccctacctctttttcctcgttcgatccagcagactgctgtccacccctcccagcccctacctctccctctcaaccgtcttctttaaccccccaagcctcctctttgtcttctcagccgccatcttcccagccgccatcttctcagccaccatcttcccagccgccatcttcccagtcagcagtatccacttcttttcctacaccgtcccctcctcaggacaattctagcattgcctgtacccattctcctcccccaccgccctctcctgaggcctgtaaacccatcccgccaccttacgcccctatctatcctccactgcctatcaactcaaccccccttcccccttcaaaccctcagcaggaaccacttccggcttcttccttctctcccacccgtactcactcaggcgccatctttggcccatgccccacccttacttcagcgcctgcgctagagtgcccccttcgggaagtagcaggaactgaaggtattgttagagttcatgttcccttctccctcactgatctctctcaaattaacaaaagactcggttcatttccagaagaccctacctcttatattagggagtttcagtaccttacccagtcttatgaactaacctggcatgacctctacattatcctctcttccaccctcaccccagaagaccgggaccgtatctggaccctagctcaggcgcatgctgatacaattcatcaccaagctcctgcccagcctactggcgcagaggcagtccccaaccaggacccccactgggattatcaagacggggcctctggatgccgccatcgagaccacatgattgtgtgtctccttgcaggactcaaaaagggtgcccataaagcggtaaactatgaaaaactttcagaaatcacccaaggtcctgacgaaaacccagccctttttctctctcgtttaactgaagccatgagaaaatataccaacctagacccagccagcccagaaggaaccactatcttaaaccttcggttcatctcccaatccacccccgatattcggcgcaagcttcagaagcttgacgacggccctcaaaccccacaacgagaccttcttaatttagccttcaaagtctttaacaatcgtgatgaggaaagtaaaaggcaaaaacaggcagagtttcaaatgcttgcctccgccatcaggggccctgcaggcccacagggccgcagctccacacagaagcctcctagcaatccacctccacctggcgcctgtttcaagtgcggcaatgaaggccactggtccagacaatgcccaaacccaggtaagcccaccaggccatgccccctctgcggaggaccccactggaagtcggactgtgagcggcccccgcaaggaccgcccccatcccttcctgagccggccaaaacctcctactcggatctcatcggccttgccgctgaagactgacggtgccctggaacggacgccccggcaactaccatcgcttcatccgagccaagggtaaccctgatggtggcaggtaggccagtatgtttttttaaattaataccggggcaacctactctgctttacctaatttttcaggacccacccagtcctcccaagtctctgttgtgggaattgatggacaagtctccaaaccccgagccacccctccacttttctgctccctgcacaccttttccttcactcactctttcttagtcctgccctcatgcccaactccgctcctaggcagagacatcctttcaaaactccacactactctccacttccacgttccccatagtacccaacgcatcaacccagacccctccggtgcttctaactttcttctactcctccaacctcccaccctaaaacatgcaacttttccttatcccccatccgtagttaaccccgctgtttaggatacttccacaccctcagtcgcagaacaccacacccccgtccgcattacccttaaagagcccacccagttcctatcacagaagcagtatcccatcccccaagcagctctcataggcctaaagcctatcatttctcgcctcctcgccagtcacctactccgcccaacaaactccccttttaacacaccagttctacctgtcaaaaagccagatggaacttatcgcttagtccaggacctcaggctcattaaccaagctgtactcccagtatgtccagtagttcctaacccatatactttactttccgcaattccctccaataccacccatttttctgttctaaacctaaaggatgcttttttttcacaattcctttacaccctgattcccaaaacctctttgcctttacgtgggaaaaccccgacacccacctttcacgtcagctcacctggtgcgtactacctcaaggtttcagagacagcccccacctttttggacaggcccttgctcgtgacctctgtaccttatccctaaaaccgtccactctccttcaatgtgttaatgatctgctcctgtgtagcccctctcaaagagactgcaacgcccatactatctctctcttttaaacttcttggcagaacgggggtatcaggtctcccctaagaaagcacaaatatgcaccccctcagtcacctatctaggcctagctcttaccccgtgaacccgagggctcacaaccgaccgcatatccctcctccagtccctcctgcctccgcaaactaagcaagaaattctctcttttctaggactagcgggatattttaggctctgggttccctccttcgctctacttgccaaaccgttataccaagctgctaaaggccctctccatgagcctttaaaccctgcacagcctattacccaacctttccgtctactccggaaggctctcacctcagcccccgtcctcactctcccagacctcaccaaacctttctccctctataccgacgaacggcgtggagttacactaggtgttctaacccagtctaagggacccaccctccaggttgttgcctacctctctaaacagcttgaagccacagttctcggatggcctgcctgcctccgagcattggtggcagctgctgtcctcacccttgaaagcctaaaactatctctccatgccaacctaacagtttattcaacccataacatcaaagacatgctagctcaccgcagtgtactaagtctcatctctgccccacggctcctccaactgtatgctctattcatagaaaccccccacatcaccatgctaaccagctcccgtctaaacccggccacgctcttacctgaagctacaaccgcccaagaccctacacacttctgtgtgaacactgttcaaacctttcttataccttttccaaacctaacagaccaaccccttccagatgcctcctttacttggtttgtagatggcagctccttcctacatcaaggacgccggcatgctggctatgctatagtgtcaccccacacacacactattgaagccaatccgctccccctaggcaccacctcccaaaaagctgaactcatcgccctcactcaagctctcactctagcagccagacaacaaatcaacatatattcaaattctcattatgcgttccacatagtgcactcacactcgtccatctggaaagaacggggtttcctaactgcaaaaaacactcctgtcataaatggctctctcatcagcaaactccttcaagctgccaggctcccacagaaagttgccatcattcattgcaggggccaccaaaccccagacaatcctatatcggctggaaatgctctagcagatcaggtagccaaacaagtagccctacaacccgtgcaaggccagtttctgtccctgtccttgttctctcctctttactcctcagaagaaaaggaggacttccgagcccaaaaccttcaaaagcaaggaccatggtatgtcaaggaagggtgcttcgttcttcctcactctcaaacaatccctcacctccaaagcctccacaactctttccatgtcggttacaaacctctcttgcaacttctccgccctattctcacttgtcctcacctttccagccgtgttcgagaaattacccagtcctgctctatctgccactcagtgtcaccccagggctccctccggccgccgccttttcctacccaccaagcccggggccaggtacccgggcaagattggcaagtagacttcactcacatgccgcccgataaacggctccgctatcttctagtctttgtctgtactttctccgggtgggtagaagcgttcccaacaacttcagaaggtgcaaatgtcgtcacacaaactctcatcatgcatataattccccgtttcggactcccaacatccatccagtccgataacgggcccgccttcatcagccaaattacccaaggcgtctctacatccttaggnataaaatgggttctccacacaccctacaggcctcaatcttcaggcaaagttgaaaaaattaactctgtccttaaagcccaactcaccaagctggctctagaaacccaccagtcgtggacaaaaaatctccctttcgccctcatgagactccgcgcaacaccaaaagcaccctctttttatagtccctttgaaatcatgtatggccgaacttttgtcttagggcctccacccttaccagactctgagccactcgggaattacctcccctccttaatccagacacggtctttcattcgtgaagcagcaaatgaggccatgcctctccctgtcgacacctccttgtcctctcaacataactgtcttgcaggcacagacgtgtttatctgccaacccgaccctcacaaaaagctacaaccgaagtggacaggcccctacactgtgatactcagcatgccaact
>HERV-I_repbase_HERVI_LTR10B
agtttccttgtcctttgttccctgctttcaaggccagacttccttactctctgtgtccccctgccctggtttcagtaaacaactttcccgccggtccttatctatagagcccacattccacatctgctacccactctgtaaattacccctcccgtcgcaacggctcctcccgccgaaactgcccttcctgccaaaactgttcccangccagtgtaaccgcattcctgcacttttcaagttagccaaccgggttcagcttagattgtgcggtccaactccagccaatggaggcaggacacagtagcagggacaagctgcgttagggataaaaacccctgctttcctttgttcggtgtgctctcgtggcgaccagacctgcgagaagcacccttctgcagaagtaaatttgccttgctgagaaatcctttgtttaagtgctcgttcttctttgcgacaccgagcatttatttccaacaaatttggtggcccatacagggaaaacattgtcctccgggaaagggttctttgatcatcctcttgagaggagaacacatcccactgtccttgttgcggtggcctcatgagtaggaatcgagacccacctgtctgatgaataaccccagactctcaacaacgtggggagaaaaagacttgcaacactatggtggccaggtaactctgtgcgcagaccaaggtaagaaatgtcgcaggagtgacaaagtacttccttggtggtcactatattctggtggctgaaagttcatgaatggtaacaagtgctactgctgtgtggagtgaatgagtccaatctgtgggtctatggttacctcatacggcttagccttctctgaaggatcctgatgttggggtttatatagtcctcccaatgctaagcgggacttaaaatattcctaggaggaaagtggccagagtggatgaagcaaaaggagaagagtgtgaagaacctccaggaggtggggctaaaagataggcaagaaatctctaatacgagggattgagccacagaaagctccagacagataaaaaagaaattcctaatatgaggaactgagccacagcaagcctccagcaggcaacaaatccctaatatgagggattgagcctagctaagacccaatatgggaaataccccaagaaagacagagaataagaaggatgaaaatagtaacaaggatataccccttgatagtcccctaggtttcatgttaaaatactggaaagataatgagaggactaagcataagaagaaggagcaaatgataaaatattgctgtttcatttggacccaaggtcccatcctcaaaccctcaatcttctggccaaagtatgggtcgaatgagggtgtaatgagtcaactcctaatccaatatgttaatgataaaagtctggtttctcaagaagaactagactatgctctttgttggaagcagggacctgtcctcctctttcccttaaagacaactagggaagaatccgatccagcatctcaaattgagaagtcagacaagccgactcccacacctaaagtcagcacatgggatcccctagactgtcttcctttgcttactgccccaatcctaacccccctactcctcaggcagctgctgctgccccagatcccatcccagattcttccccaactcatgatgttcctcccgcttacaaccctgactctcaggggcagtcgtcccaagagcctgttcattgccaacctaaatatccttccttaaaagggctccaacatgaaatagagcagtgtaaaaaggacattcagaactccccttttctttccacacctaaggagtcagccataactttcttccctttaaaaggggtatcacaaggaggggaagtcattggttttgtaaatgctctcttgactatttcagaagtctgaggtctgaagaaagaacttaagccactgctagatgacccctatggagtggcagatcaagttgatcaattcttagggacctcagttatacacttgggtcgagcaaatgtctatcctaggctcttcttttcaggggaggaaagaaagcatgatccgtagggctgctatggcaatttgggaacatgaacaccctcctggtcaaaacgttcctactgtggaccaaacatttgctgcccaagcaagactcctggtgggacaacagcaatgcagcccactgagaaaacatgcaggacctaagggaaataataataaaaggaatcagtgaatccatacccagaactcaaaagctctctaaagcatttgatatacaacaggagaaagatgagggacctataagattcctagacagactaaaggagcaaatgaagcaatatacaggtctgaatttagaagatccccttgggcaaaggatgttaaagatccattttgtcactaaaggctggccagatgtttcaaaaaagttacaaaaattggaggactgagaaaaccgacctctaagagaacttctcagagaagctcaaaaggtgtatgtgaggagggacagggaaaaacaaaaacagaagtcaaaaccaatgttatctactttccagcaggtggctccaaacccatatgctactaaatgaggcttccagggagccagaaactataaaaggtcccaagcctcccaaacccagtttagagaaaccaaaccttcagctagaggacccaagtctacatttcccaggccccctaaagagcatagaaaagcaagaccaaaaaatcccaaaactgagagaggggaaggacaagataagtgttacaaatgtggaaggacagcccccttcaaaagagaatgtcccaaattagaaaaggagagagaagcccttccactcacgacctttgaagaggaacagggaagtcaggggctctgtctatattatcttgagtcccaccaggagcccttgataaatttggaggtgggacctacacatgagcttatcacatttttggttgattcaggagcggcctgttcctctgtttgtttcccctcatctaatgttgcctgctcttcagaagaacttatagtctctgagataaaaggggaaggatttacggtgagaatcttagaaaatacagaagtcaagtaccaagactaaacaacccaggttcaatttttgttaatccctgaagcagcaactagtttgttaggaagagacttaatgttaaagttaggcataggcctacaagtcagcccaaagggattccttacttcattaaacttactcaccacggcggatgagaaatacattcatcctgatgtttggtcaagggaagaaaactgaggaaagcttcgaattctcccaatccacatcaagctaaacaccccgcactgggaagtagtgaggaggaagcaattccccattcccttagagggcatgctagggctaaaacctataattgaaagtctcattaatgatgggcttcttgaaccctgtatgtctccttataacaccccaatactgcctgtcaaaaaatcagatgggtcataccggctggtgaaagacctcagagccattaaccaaacagtccagaccactaaccctgttgtccccaacccttacaccattctcagcaaaattccatataatcatcaatggtttactgtaatagatttaaaggatgctttttgggcatgtccctggctgaagagagccgagacacatttgcctttgagtgggaagatccccagttagggtgaaaacaatggtatcaatggacagtcttgcctcaggggttcatggattcacccaacctttttggtcaaattttagaacaagtgctagacaaagtttctgttccaaaacaattatgcctgcttcaatatgtcgatgatattctcatatctggtgaggatatagagaaagaagctggcttctctacacatatttttgaccatctacagttcgaggggttacgggtctcaaagggaaagcttcagtgtatggaacctaaagttaaatatttaggccgcttaataagtgcgggcaagcgaaggatagggcctgaatgggtcgaaggaatcgtgtccttacccttgcctcagactaaacaggaactcaggaaatttttagggttagttggatactgccgcttaaggattaactcacatgccctaaacagtaaacttttataccaaaaacttgcccagggaaaacctgagcatctcctgtggacttctaaagaggtcgatcaggtcaaagagctaaaaggaatagcttataactgctcttgccctagccttaccttccctagaaaatacacttcaccttttcgtcagcgtgaaaaatggggtggctttaggggtgcttatccaagagcacagaggctgctggcagcccatggccttcctgtcaaaaattttggacctggtcacctgtggatggcctcagtgcatccaatccattgcagctacagcagtattagttgaagagagtagaaaattaacctttgggtggagattaacagtaagcacaccccaccaagttagagagctattttaaataaaaaagcaggaaggcgactaactgactccagaatcttaaaatatggggctattctactaaaaaaagatgagagaacacctatgtctagatttaattgactaccaaacaaaactcaggccagatctaggaaagatccctttcaaaacaggacggcacttatttatagatggttcctcccagctgattgagggaaaaagacacaacgggtatccagtaatcgatggagaaattctctatgtataagaacagagtcaagaaaattgcctaataattggtctgcccaaacttgtgaactgtttgcactcagccaagccttaaagcacttgcaaaaccaggaaggaaccatctatactgattctaagtatgcctttggagtggctcatacatttggaaaaagttggactgaatgtggcctcactaatagtaaaggtcatgaccttgttcataaggagttaatcatccaagtactggataaccttcagttgccagaagaaatagctattgtccgtgtacccgggcaccagaaaagcctttcttttgaaagtcgaggaaataacctaacaaaccagatagccaaacaagctgctgtttcctccgaaacacctatgtttcacttaactccttgtcttccttcccctactgcaatttcctttttctcttccattgaaaaagaagaataaagataggagccaaaggagaagaccagaatgaaaacggctgttactagaccaaaaggaaatgttatccaagcccgttatgtggaagatctagtctcaactatatctgaggacacactggggatcccaagccatgtgcgatgcagttctcagggtctatggatgtataagaatttacaccctagccaaacaagttacagatagttgcttaatatgtaaaaagactagtaagcagattctaagaaaaccgccccttggagaaagagattcagggctaagaccatttccaagtgttcaattaattatactgaaatgcccccaattggtcatttaaaatacttattagtaataatagaccactttacctactgggtagagactatcccacactcaaatgcaaccaccagtaacgtagttaaggcattaattgaaaacattgtacccagatttggactaatacaaagcactgattcagacaatggaacccatttcactgcatatgtcattaaaaagttagcccaggtactagacataaaatggaaaaaccatatcccttggcatctctcctcctcaagaagagtagaaaggatgaatcagactctaaaaagccacttaactaaattagttctagaaacttgattgccatggactaaatgtcttcctattgccttgttaagaatccgaactgctcctcagagagatactggcctttccccttatgagatgctctatggattgccctatttatactccactgctaacattcctacattcaaaataaaagatcagttcctcaaaaattatatacttggtccatactctactttctcttcccttaagactaaaggtctcctagcacaggcgccaccgctggagtttccagcacattagcgtcagcctggagaccatgtcctcataaaagggtggaaggaaggcaaactcaaaccagcttgggaaggaccctacttggtgctcctaaatactaagactgcagtccgaacagcagaatgaggatggactgatcacacccgcgtcaaaaaggcgctgccacctccaggatcataaaccgtcactccagggctcaccccaaccaaattaactctaaaaagggcttaataatcacttgtttattttttcttttctttccaacagaaggtcatcttgtcatcaatgtaacttgggctaaccatcctttaatccttcagtttgatgcttgttcagtcatcctgtgtggagacaagcaagctcaaaggaagctgtctcatgtagataagtacctatgtccataccataaaaagtcaaccaagtataagtatagaaccttaaaaagtccctgtggtgactggacagatgtttggaaaccactcagtatggagggtggacagccaggcccccttttcaaataagttatggggactaaaacagaaactccaactaattcatggtcccaccccaccaaactgtaagccactgcagtgtaacccctcattgctaattatagctaacccccaaacaatggcccaagaacccactatattcaaacagtatggattaggagcaaatgttacaaaacaaaatcccataaaaatcttcaaccactggttaacaatgataattaaaaaaaaatccacacccagagtctgggaaacgagtggaatctaacactctctccaagtatagcgagctcagcgtcctcctcccatctccaaaacaacccaactaaagtaacggttgtaaaggtaaaaaatttaaagcagactatagccctagagacaggatgtcaagatgcaaatgcttggctaaaatggattaaatattccatctgcactttaaacaaatatgaatgttatgcttgtgctcacggtagaccagaggcccagattgtcccctttccactcagatggtcttctaactgaccgggcataagctgtatggtagttctcttccaagatcacacagcctggggtgacaaatcatgtcaagctctttctctgctgttccctgaagctcaacaccctgagggtcagcccccgagggcatcagcttccgtttcccaatgccaattttactttgtgtctctcacaacagggagaaaacttggtgttccttggagccttaatgggatgcagtgagcttaagtccttccaagagcttacccatcagtctgcccttagtcatcctcgagcggatgtatggtggtattgtggtggaccattactggacactgccgagtaactggagcagaacatgcactctaattccattggctatccctttcaccctggcatttcatcaaccagaaaagatagaaaccaaacactgtaaaacaagagaggcccctcatgggtctgttgactcccacatttatatagattccactggagtccaacgaggagtgccagatgaatttaaggcccaaaatcagacaactgcaggatttgaatccacgttcttctggtggttaactataaataaaaatgtgaattagataaactacatttattacaaccaantatgatttgttaattatactagagatgctcttaaagggacagctgaacaattaagacccaccagtcaaatggcctgggaaaataaaatagcattagacatgataccagcgaaagaaggtggagattgtgtcattatcggaacccgatgctatacttttatccctaataatactactccaggtgggatcacaccaaaagcactacaaggtcttaccgccttatcaaatgagctagccaaaaattctggactaaacgaccccttcacaaatttaatgggaaattctttggcaaatggaagggatttatgtcctcaatcctcatgtctcttgccatcagaatagggttgcttattcttgtaggatgctgtgtcataccctgtgccctaggattaatacaaaagctcattgaaacagctctccccaaaacctccctcaatcctcctcctcctcgttccagtgagctttttcttttagaagacccaagtagaataacagagccaaattatgttaaaagggtttaagaaaaaatactgtaaaatatttaacagggggattgttaaatacagtaagaaattcttcttcaaaggtttagcttgtttaagtttccttgtcctttgttccctgctttcaaggccagacttccttactctctgtgtccccctgccctggtttcagtaaacaactttcccgccggtccttatctatagagcccacattccacatctgctacccactctgtaaattacccctcccgtcgcaacggctcctcccgccgaaactgcccttcctgccaaaactgttcccangccagtgtaaccgcattcctgcacttttcaagttagccaaccgggttcagcttagattgtgcggtccaactccagccaatggaggcaggacacagtagcagggacaagctgcgttagggataaaaacccctgctttcctttgttcggtgtgctctcgtggcgaccagacctgcgagaagcacccttctgcagaagtaaatttgccttgctgagaaatcctttgtttaagtgctcgttcttctttgcgacaccgagca
>HERV-R_repbase_HERV3_LTR4
tgttttcccatctgtgcagtatggcgaaggtcacaagacatgcctgagttgcaaaacctgtcactgtttgataaactgcctttgttctgcttctgtaagcttgcttgcccgccctacaggtttcacgccactaactggccaccccctttcggatgcatgtataaaagtcaagccctgtctttgttcggggctcagcctttggatgttaatccgctgggccggtggccacctaataaaatcctcctgtcccacccattggtctctcctgtcccttgattcctgcaacatttctggtgagccagccaggagtggagacaacaggtttgctgtctcctttgcctgtgggtctggggccccgggccgggggagacctgtgaccccaggcgcngcctcggggaacttcaacccggaggagagatcggntctcccgtgacccggtgcccctccccgacagcgcaacggaacntaaggggctacgggatgattccagggacagcgtgctacaggaccgcggtaaggtttggggcccaaggcaggacccgtcccataaggacggaaggggagcctgatcacctcccggggtgtgcctagtaatccgacccaggagctgggggtggcgagagtggctcgcnaantcggatgaaacctacaccccaaccnagaagaggaactgggagtggggaagtgtgtgaatgcgtgtgaaagaggcggttccagaaggagccaatgtggggagtgacgtgtggggccgcaggtctcttagcgtagaccgtacgctccgagcgaagtgtgggaccgaccgggactagtggcgaatgtcctccggggctaccacatatggcttagggaggcgccccacaatttagtgattgtggtggtccgggttcggggctcatacgaaccctccattaaagctaagcggcgtctgaaaactcccgcgagggagatggtctaatcggtctgaagcgaaagtaaaagagtgagtgtgttgcgccgtaactgggaggaaatgggagggaagtcgtcaaaacccaccccattagaatgtatgttaaagaactttaagaaaggttatgcaggggattatgggatcaagttgaccccccagaggttgagaactctctgtgaantagaatggccctcttttggtgtcggatggccggccgaaggaactatagatagggaaataattggccgtgtatttaaggtggtgactggggtcggaggacagccagggcatccagaccaatttccttatattgactcatggctaaatatagtccaaacccgaccngcgtggctgcagccctgcctggcagcttattgcaaaacgctcgtggcccgagccgagcctaaagtgaaagaagaatcagcttcgctggcagctacggaganaaagggaaagccacaggaaggcaagagaaaccagttttgcgggaaccaccagaggagacagaaattcttcctccntatatcccaatctacccccctttaccgaggccaatggcccccgaggagtcaaattcagatggtgacacgccccgggcctcaccccaaagggaagaatcggagccncaggaggtcagggaggaaagtcaagatgatcaagcgggccgcctcnagtctggccacgcccgggctntgcaaatgcctctcagggagacgcggggacccatctattatgatgaacanggccangtccaaggggggcaatggaccttcntctaccagcctttttcaaccactgatctcctaaactggaaacaccatattccctcctacacggagaagccccaggccctcatagatctgatgcagtccatttttcagacacacaatccaacctggccagattgcaagcagcttctcctgacgctgtttaataccgaggagcacggaagggtgacncaggcagccctccactggctagaagccaatgcaccagnaggcacanttaatgtccaggcatacgctcagggccagttcccagaagcagacccccactgggacccaaatgatgcaacccagtttcagcacctgcagaggtactgagaggcactcctgcaagggctgagggaaggcgggaaaaaggcantcaatatgggaaagatctcggaggtgcttcagggagcagatgagagccctagccagttttatgagagactctgtgaggcattccggctttacaccccgtttgaccccgaggccactgagaatcagcgcatggtgaatacggcatttgtaggacaagcccagggngacatcaggcgaaagctgcaaaagctagaaggttttgcaggcatgaatgccacccagcttttagaagtagccaccaaggtgtacgttaaccgcgaccaggaggcaaaaagggaggctgatcggaggcttaggaagaaggccgatctgctggcggcagccctcacggaaagggaagctagcatcgcgagaggacgcggacgcggacgcggacgtggaaggggccaagttggacagagacctgaaagtcagccgagactagatagggatcaatgtgtgcggtgcaaaaagaagggacactggaagaatgagtgtccagagggcaatgaaggaaatggccaaggccgtgagacgagaaggccgccagccaagggctgccgcaccctgagggagccagacactgacctnatcgggctggcagggactgaaggatatgaagactaggccagaccgggctccatctccttaggcccccaggagcccatggtcacagtagaagtagggggccaactgatggactttatggtagacaccggggctgaacactcggtagtgacncggcccatagggccactatccaaaaactatacgactattgttggggctactggggtcccagagaagaggccattttgtcggccaaggaggtgtgtcataggaggacaagaagtccagcatgaattcctatacctcccaaattgcccagttcccctgctgggaagagacctactccaaaaactgcaggcacagattgcttttgggccacaaggggatatgactttaaacctgactcacccaaaggccatggtgttaacccttaccgtcccacaggctgaggaatggagactatacgcaaaagagtcgccagaaccgggantaaatgaantgtatgggctacttagtaaaattcctggagtatgggctgaagataacccacctgggctggctgtaaatcaggcaccagtggtagtagagctaaaaccgggagcaactccggttcgggttcgtcaatacccgcttctccgagaagccatacggggcattcacaaacatttagantggctcttcaaacacaggatcttagtccgatgccagtcaccctggaacactccactcttgccagtacggaagccagggtctggtgaatatagaccggtgcaggacttgcgtgctataaaccaggctacngtgaccatccacccagtggtaccaaacccgtatactttaatgggacttattccagcaagtgccgcttggtttacttncctagacttaaaagatgcntttttctgtctccgcctggcaccaattagtcagcccatctttgcatttcaatgggacgattgagtcacaggcacaggggagcagctcacctggactagactcccacaaggattcaaaaactctcccacaatctttgaagaagcactggcctcagacctcaaggcctacaccccgccaaatgataactgtgccttgctnnagtacgtagacgaccttcttctagcagccccaacccgagaggactgctaccaaggaacccaagacctcctccacctcctatggaaagctggttataaagtattcaggaagaaggcccaaatttgccangaaagngtcaaatatctaggcttcatagtaagccaaggggaacgccggctcggcagtgaacgaaagcaggctgtttgtgcgctcccaactccaaccacccggtgtcaaataagagaattcttgggggcagcagggttctgccgtatctggatcccaaatttctcactaatggctaagcccttatatgaagccacaaagagaggggaaaggaagcccctcctctgggaggctgaccaggagaaggcatttaaacaaatcaaggaagccttaactcaggccccagccttaggactgccagatataactaagcctttctttctatatgtccatgaacgaaaaggaatggctataggggtcctgactcaagtcataggatcatggcatcgcccggtggcatacttatccaagcaactggactccgtggcnctaggatggcctccttgccttagggcactagctgncactgccctactggcacaagaagctaacaaactgactctaggacaacagctgaccatccgggtataccacactcggttataactttaatggaccagagagggcaccattggttatcaaatccgagaatgactcggtaccaggggctcctatgcgaaaatccccacataactttggaaacagtaaacacccttaacccggccaccttgctcccgatcgaaccgggagccccccttcatgactgtgtggaaacagtagatgaggtattctcaagccggggagaccttacagaccgacccctcggggacccagatgttgaatacttcacagatgggagcagtttcatactggaaggggtccgctgagcagggtatgcggtggtaacattggactcagtggtagaggctcagcctctgcccaccggaacgtcggcccagaaggcagagctaatagccctaacgagagctcttttgctggcgaaagacaaaaaggtcaatatttatactgactccaagtatgcttttgccacgttgcatgttcatggggctatatataaagaaagaggactcttaactgcggagggaaaaagaaataaagtacaaagaagaaattctacagctcttagatgctgtatgggccccgaagaaggtagctgttatgcactgcagggggcaccaaaaggcaggaacactagaggccaaaggaaacagaaaggcagacagggaggcaaaacgggcagcaatgactactccgcactctaaaaaggaagccctagctatgcctctcctcccagancctcccctcccagagatcccaagttactctccaaatgagaaggcctggtttgcccaagaatctggaaaatacattgaaggaggatggtggaaattctccgatgggagactagccatccctgaaatggtggcccctaaatttgtaaaacaattccaccaaggaactcacatggggaaaacggcactagaaacgctactaggacgccacttctatgtgccacggctcactgccatcacccgagccgtttgcaaacaatgtctaacttgtgcccagaacaacccacgacaagggcccacttggccccccgggaattcaggaaatgggagccacaccctgtgaaaacctgcttatggacttcaccgagntgccccgagcggggggctatcagtacatgctggtgctcgtctgcaccttctcgggatgggtcgaggctttccccacccgaacagagaaagcacgagaggtgaccaaagtactgttaagagacgttatccccagatttggactgcccctaactctggggtcagacaatggactggcatttgtagccgaaatagttcaggaactaacgcggctgttaaaaataaaatggaaattacacacagcctaccggctgcagagctcaggaaaagtggagcgcatgaactggacactcaaacagctactgaagaaatnttgtcaagaaacccatctgagatgggatcaggtcctgcccatggtcctcctccgagtcaggtgcacccccaccaaacaaaccgggtattcaccctatgagatcttgttcggccggccacccccaatcataggtcaaattaagggtgatctccgtgaactaggggaactgactttaagaaggcaaatgcaggctttagggatagccatgcaggangtccatggctgggtacgggaaagaatgcccataagcctgacagacccggcacaccccttcaaacctggggactctgtttgggtcaagaaatggaatccaaccactctgggacccatatgggatgggccccatactgtaatcttgtccactcccactgctgttaaagttgcaggaattgtgccttggatccaccacagtcggctgaaaccggcagcccgagacaagtggaccagccagcaggacccagaccatccgagccggctgatcctgcgacgggaccgagttgccactgagagacgacgacagccctgctctggtcactccggaagctgaccagtctacgcacggccgaagcttgaggaggcaacagccctgctctagtcaccctggaagctgactagtctacgcatggccgaagctngagtcatcatcagggaagtaaatgtggttagaaatcttaagtccagtagccttccttataatactagttgttttactattgttctgtcgctttgctcaaccncctcccccgggtaaagacctcttttgtccctgccgggtataaacatgctactctttacttatttgttccggcgtaggaagctacacctttcctcctnattatgncgntccccttatctgtntcaggagaggagaccatagaagagtgcccacactgcactcacactacgtggtcagggagcacnataaccagaaccctgttataccacacttactatgagtgtacagggacccacctaggaacttgtactcacaaccagacgacctactcagtctgtgacccaggaaatggccagccttatgtgtgttatgaccctaagttcttacctgggacctggtttgaaattcacgtgggtcaaaagaaggaaaccttctaaacnaaaccaaggtccctccctcccacaagggagccatatccttgtactttgatatttgccaggcaacatccataggctcaacctttcccgtaatctctagttccgaagagtactataatagctgccacaaaaatatatgtncaccccctgctttctccgccagttccccggaaacaanttgctgggnctgcanaatcggtcctgtaacctgcaatcactggggcnagtcatgcttaccaaaataccagcagaaccagactgtaaggcaagcacttgcagtcctgtaaatctcaccaccttggagccaaatctggccgtatggactacaggtttaaaagcaccctaggaatacaagtcagcagccaggaaacagactcaagagtctatttacatattatcaaaaaacctcggacccgtccacccgaaaattccagtttttaagtcattctatgagcatntcaaccaggagttgcctgagccccctcctttgccagaaacctattagctgtggatcgtttgcatgttcaactggctgaaaacatagccagcagcctacgtgtctcctcatgctatgtctgtggagggaccaacatgggggaccaatggccatgggaggcaagagagctaatgccccaagataacttcactctactgtctcttcccccgaaccngcgctcacgagcccgagcgtctggctgttaaaaacctctattatcggaanattctgcattgcccgctggggaaaagcctttacagacccagtaggagaattaacttgcctaggacaacaatattacaatgagacactaggaaaaactttatggcggggcaaaaataattccaaaccaccccatccgggcccattctcccgtttcccctctttaaaccactcttggtaccaacttgaagctccaaatgcctggcaggcaccctctggcctctactggatctgtgggccatgggcatatcggcaactgccagccaaatggacaggggcctgtgtactgggaacaattagaccgtctttctttctaatccctttaaaacaaggagaagccttagggtaccctgtctatgatgaaactaaaaggagagacaaaaaggggtataaccatagggaattggaaggacgattaatggccccctgaaagaataatccaatactatggnccagccacctgggcagaagatggaatgtagggataccgcacccctatttacatgctcaaccacatcataaggttacaggcagtgcttgaaatcattactaatgacactgcaaaggccttaaatctgctggcccagcaagccacaaaaatgaggaatgctatttatcaaaatagactggccttagactacctcctagcccaggaaggaggggtatgcgggaagttcaatctaactaattgctgcctagaaattgatgacaacggaaaggtcatcaaggatataactgcnaaaatccaaaaattagcccatgttccagtccagacttggaaaggatggtctccagattccctctttgggggctggttttcatcccttggaggatttaaaaccttagtaggaatagttctagccatactaggagnctgcctnatactcccttgcctcttacccctccttgttaagaacatccaancagccacagaggctcttgtagacaaacanactaccactcaactaatggctctaactaaatatcaacccttgccaaatgaagagaactgccttcncatgaagaattaantagtagtgatnctttctattaaacctcatttataaaaagcatcaaaggnggnaatgaagcaggagatataaaaaaaaagaaagagagaaaaacaagttttctgtactgggctgactcactccaaggcccagcgataggcagggctctgncagggctttgatagcactatctgcagagccggggcccagaaggaatgggctccagagcctctccctgccgtcctagagcagggatgagaaaaacaagttcttcttatcagtttccccctttgaaattctttccccataccattattcctttgttctgctctcataactatttttgtaactatttctgcaagtttgcaaggattttgtaagttcctgttttcccatctgtgcagtatggcgaaggtcacaagacatgcctgagttgcaaaacctgtcactgtttgataaactgcctttgttctgcttctgtaagcttgcttgcccgccctacaggtttcacgccactaactggccaccccctttcggatgcatgtataaaagtcaagccctgtctttgttcggggctcagcctttggatgttaatccgctgggccggtggccacctaataaaatcctcctgtcccacccattggtctctcctgtcccttga
>HERV-W_repbase_HERV17_LTR17
tgagagcacagcgggagggacaatgatcgggatataaacccaggcattcgagccggcaacggctaccctctttgggtcccctccctttgtatgggagctctgttttcactctattaaatcttgcaactgcactcttctggtccgtgtttgttacggctcgagctgagctttcgctcaccgtccaccactgctgtttgccgccgtcgcagacccgccgctgacttccatccctccggatccggcagggtgtccgctgtgctcctgatccagcgaggcgcccattgccgctcccgatcgggctaaaggcttgccattgttcctgcacggctaagtgcctgggttcgtcctaatcgagctgaacactagtcactgggttccacggttctcttccgtgacccacggcttctaatagagctataacactcaccgcatggcccaagattccattccttggaatccgtgaggccaagaaccccaggtcagagaacacgaggcttgccaccatcttggaagtggcccgccgccattttggaagcggcccgccaccatcttgggagctctgggagcaaggaacccccggtaacattttggcgaccacgaagggacctccaaagcggtgagtaatattggaccactttcgcttgctattctgtcctatccttccttagaattggaggaaaataccgggcacctgtcggccagttaaaaacgattagcgtggccgccggacttaagactcaggtgtgaggctatctggggaagggctttctaacaacccccaacccttctgggttgggaacgttggtctgcctggagccagcttccgctttcaattttcctggggaagccgagggccgactagaggcagaaagctgtcgtcccgaactcccggcattagccggttgagatcatggcgcagccagaagtctctactcaacagtcgcccatgcgtgcgcccctacctttccttctgacccatacctcctgggtcccgaccacgactttcttgaaagtgtagccccaaaattctccttacctctgaatctacttcctctgatccctgcctcctaggtactaatggttcagactttcatttcctctagcaagttgtatctccaaagggatctaaggaagctctacgctgcgtccttaggcacctaggctatgaacccagggagtcttgtccctggtgtccctcccaatttaggcatacagctctcgacatgggcagttatgtgggacccgttccccaccacccttgccagggccccaagtttgtaaatggctaagggaaaagagagacagaggagagagagagagacggaggagagagagagagagacagagaggagagagagacaggagagagacagaagagagagagagacagagaggagagagagagagtcaaagagagaaagaaagaganagaaatagtaaagaaaaaacagtgtgccctattcctttaaaagccagggtaaatttaaaacctataattgataattgaaggtcttctccgtgaccctataacactccaataccaccttgttgtcagtgtaaacaagggcgtagcccgaaagcactgaggccactgacaacccgtagccttcctatcaaaaatccttaacccagtaacccgcggatggcccaaatgcattcagtcngtagcggcaactgctttgctaacagaagaaagtagaaaagtaacttttagaggaaacctcattgtgagcacacctcaccagttcagaattattctaagtcaaaaaagcaaaaaggtagcttactaactcaaaaatcttaaagtatggggctattctgttagaaaaaggtaatttaacaccaaccactganaattcccttaacccagcagatttcctaacaggggatttaaatcttaattaccatacaaaggtccgaccagacctaggaggaactcccttcaggacaggacgatagatggttcctcccaggtgattgaggaaaaaaaccacaatgggtattcagtaattgatagggagactcttgtggaagcagagttagaaaaattgcctaataattggtctcctcaaacgtgcgagctgtttgcactcagccaagccttaaagtacttacagaatcaaaagactatctcaatcctgactcaaaaggttacctacaccctctctgaaacgaatttgcataagaactgttgtttatgggaatgcatcttgatggggcagctgggttgttatgaaatactcaggaacccagcccagctctaggactcacccctgagcgcaaaggcaatgttgggcacgctggtaaaggaccactagaatccagcagcccggacccctttctttgtggtcaagaaaggcgggaaaacaggtgcaggactgctacatcggtgagcgtaactaatccgataagcagaggtccatgggtggttacgcaccctggaaaggaataagcattaggaccatagaggacgctctaggactaatgctcatcggaaaatgactaggggtgctggcatccctatgttcttttttcagatgggaaacgttccccccaaggcaaaaacgcccctaagatgtattctggagaattgggaccaatttgaccctcagacgctaagaaagaaacgacttatattcttctgcagtaccgcctggccacgatatcctcttcaagggggagaaacctggcctcctgagggaagtataaattataacaccatcttacagctagacctcttttgtagaaaagaaggcaaatggagtgaagtgccatatgtacaaactttcttttcattaagagacaactcgcaattatgtaaaaagtgtgatttatgccctacaggaagccctcagagtctacctccctaccccagcgtccccccgactccttccccaactaataaggaccccccttcaacccaaacggtccaaaaggagatagacaaaggggtaaacaatgaaccaaagagtgccaatattccccgattatgccccctccaagcagtgggaggaggagaattcggcccagccagagtgcatgtacctttttctctctcagacttgaagcaaattaaaatagacctaggtaaattctcagataaccctgatggctatattgatgttttacaagggttaggacaatcctttgatctgacatggagagatataatgttactgctaaatcagacactaaccccaaatgagagaagtgccgccataactgcagcccgagagtttggcgatctctggtatctcagtcaggtcaatgataggatgacaacagaggaaagagaacgattccccacaggccagcaggcagttcccagtgtagaccctcactgggacacagaatcagaacatggagattggtgccgcagacatttgctaacttgcgtgctagaaggactaaggaaaactaggaagaagcctatgaattattcaatgatgtccactataacacagggaaaggaagaaaatcctactgcctttctggagagactaagggaggcattgaggaagcatacctctctgtcacctgactctattgaaggccaactaatcttaaaggataagtttatcactcagtcagctgcagacattagaaaaaaacttcaaaagtccgccttaggcccggagcaaaacttagaaaccctattgaacttggcaacctcggttttttataatagagatcaggaggagcaggcggaacgggacaaacgggattaaaaaaaaggccaccgctttagtcatggccctcaggcaagcggactttggaggctctggaaaagggaaaggctgggcaaatcgaatgcctaatagggcttgcttccagtgcggtctacaaggacactttaaaaaagattgtccaagtagaaataagccgccccctcgtccatgccccttatgtcaagggaatcactggaaggcccactgccccaggggacgaaggtcctctgagtcagaagccactaaccagatgatccagcagcaggactgagggtgcccggggcaagcgccagcccatgccatcaccctcacagagccccgggtatgcttgaccattgagggccaggaggttaactgtctcctggacactggcgcggccttctcagtcttactctcctgtcccggacaactgtcctccagatctgtcactatccgaggggtcctaggacagccagtcactagatacttctcccagccactaagttgtgactggggaactttactcttttcacatgcttttctaattatgcctgaaagccccactcccttgttagggagagacattctagcaaaagcaggggccattatacacctgaacataggagaaggaacacccgtttgttgtcccctgcttgaggaaggaattaatcctgaagtctgggcaacagaaggacaatatggacgagcaaagaatgcccgtcctgttcaagttaaactaaaggattccgcctcctttccctaccaaaggcagtacccccttagacccgaggcccaacaaggactccaaaagattgttaaggacctaaaagcccaaggcctagtaaaaccatgcagtagcccctgcaatactccaattttaggagtacagaaacccaacggacagtggaggttagtgcaagatctcaggattatcaatgaggccgttgtccctctatacccagctgtacctaacccttatactctgctttcccaaataccagaggaagcagagtggtttacagtcctggaccttaaggatgcctttttctgcatccctgtacatcctgactctcaattcttgtttgcctttgaagatccttcgaacccaacgtctcaactcacctggactgttttaccccaagggttcagggatagcccccatctatttggccaggcattagcccaagacttgagccagttctcatacctggacactcttgtccttcggtacgtggatgatttacttttagccgcccgttcagaaaccttgtgccatcaagccacccaagcgctcttaaatttcctcgctacctgtggctacaaggtttccaaaccaaaggctcagctctgctcacagcaggttaaatacttagggctaaaattatccaaaggcaccagggccctcagtgaggaacgtatccagcctatactggcttatcctcatcccaaaaccctaaagcaactaagagggttccttggcataacaggtttctgccgaatatggattcccaggtacggcgaaatagccaggccattatatacactaattaaggaaactcagaaagccaatacccatttagtaagatggacacctgaagcagaagcggctttccaggccctaaagaaggccctaacccaagccccagtgttaagcttgccaacggggcaagacttttctttatatgtcacagaaaaaacaggaatagctctaggagtccttacacaggtccgagggacgagcttgcaacccgtggcatacctgagtaaggaaattgatgtagtggcaaagggttggcctcattgtttacgggtagtggcggcagtagcagtcttagtatctgaagcagttaaaataatacagggaagagatcttactgtgtggacatctcatgatgtgaacggcatactcactgctaaaggagacttgtggctgtcagacaaccgtttacttaaatatcaggctctattacttgaagggccagtgctgcgactgcgcacttgtgcaactcttaacccagccacatttcttccagacaatgaagaaaagatagaacataactgtcaacaagtaattgctcaaacctacgccgctcgaggggaccttttagaggttcccttgactgatcccgacctcaacttgtatactgatggaagttcctttgtagaaaaaggacttcgaaaagcggggtatgcagtggtcagtgataatggaatacttgaaagtaatcccctcactccaggaactagtgctcagctggcagaactaatagccctcactcgggcactagaattaggagaaggaaaaagggtaaatatatatacagactctaagtatgcttacctagtcctccatgcccacgcagcaatatggagagaaagggaattcctaacttccgagggaacacctatcaaacatcaggaagccattaggagattattattggctgtacagaaacctaaagaggtggcagtcttacactgccggggtcatcagaaaggaaaggaaagggaaatagaagggaaccgccaagcggatattgaagccaaaagagccgcaaggcaggaccctccattagaaatgcttatagaaggacccctagtatggggtaatcccctccgggaaaccaagccccagtactcagcagaagaaatagaatggggaacctcacgaggacatagtttcctcccctcaggatggctagccaccgaagaaggaaaaatacttttgcctgcagctaaccaatggaaattacttaaaacccttcaccaaacctttcacttaggcattgatagcacccatcagatggccaaatcattatttactggaccaggccttttcaaaactatcaagcagatagtcagggcctgtgaagtgtgccaaagaaataatcccctgccttatcgccaagctccttcaggagaacaaagaacaggccattacccaggagaagactggcaactagattttacccacatgcccaaatctcagggatttcagtatctactagtctgggtagatactttcactggttgggcagaggccttcccctgtaggacagaaaaggcccaagaggtaataaaggcactagttcatgaaataattcccagattcggacttccccgaggcttacagagtgacaatggccccgctttcaaggccgcagtaacccagggagtatcccaggcgttaggtatacaatatcacttacactgcgcctggaggccacaatcctcagggaaggtcgagaaaatgaatgaaacactcaaacgacatctaaaaaagctaacccaggaaacccacctcgcatggcctgctctgttgcctatagccttactaagaatccgaaactctccccaaaaagcaggacttagcccatacgaaatgctgtatggacggcccttcctaaccaatgaccttgtgcttgaccgagagacggccaacttagttgcagacatcacctccttagccaaatatcaacaagttcttaaaacattacagggaacctgtccccgagaggagggaaaggaactattccaccctggtgacatggtattagtcaagtcccttccctctaattccccatccctagatacatcctgggaaggaccctacccagtcattttatctaccccaaccgcggttaaagtggctggagtggagtcttggatacatcacactcgagtcaaaccctggatactgccaaaggaacccgaaaatccaggagacaacgctagctattcctgtgaacctctagaggatctgcgcctgctcttcaagcgacaaccgtgaggaaagtaactaaaatcgtaaatccccatggccctcccttatcatatttttctctttactgttctcttaccccctttcactctcactgcaccccctccatgccgctgtacnaccagtagctccccttaccaagagcttctatggagaatgcggcttcccggaaatattgatgccccatcgtataggagtttttctaagggaaaccccaccttcaccgcccacacccatatgccccgcaactgctataactctgccactctttgcatgcatgcaaatactcattattggacagggaaaatgattaatcctagttgtcctggaggacttggagccactgtctgttggacttacttcacccatactggtatgtctgatgggggtggagttcaagatcaggcaagagaaaaacatgtaaaggaagtaatctcccaactgacccgggtacatagcacccctagcccctacaaaggactagatctctcaaaactacatgaaaccctccgtacccatactcgcctggtaagcctatttaataccaccctcactgggctccatgaggtctcggcccaaaaccctactaactgttggatgtgcctccccctgcacttcaggccatacatttcaatccctgtacctgaacaatggaacaacttcagcacagaaataaacaccacttccgttttagtaggacctcttgtttccaatctggaaataacccatacctcaaacctcacctgtgtaaaatttagcaatactatagacacaaccaactcccaatgcatcaggtgggtaactcctcccacacgaatagtctgcctaccctcaggaatattttttgtctgtggtacctcagcctatcgttgtttgaatggctcttcagaatctatgtgcttcctctcattcttagtgccccctatgaccatctacactgaacaagatttatacagttatgtcgtacctaagccccgcaacaaaagagtacccattcttccttttgttatcggagcaggagtgctaggtggactaggtactggcattggcggtatcacaacctctactcagttctactacaaactatctcaagaactaaatggggacatggaacgggtcgccgactccctggtcaccttgcaagatcaacttaactccctagcagcagtagtccttcaaaatcgaagagctttagacttgctaaccgctgaaagagggggaacctgtttatttttaggggaagaatgctgttattatgttaatcaatccggaatcgtcactgagaaagttaaagaaattcgagatcgaatacaacgtagagcagaggagcttcgaaacaccggaccctggggcctcctcagccaatggatgccctggattctccccttcttaggacctctagcagctataatattgctactcctctttggaccctgtatctttaacctccttgttaagtttgtctcttccagaatcgaagctgtaaaactacaaatcgttcttcaaatggagccccagatgcagtccatgactaagatctaccgcggacccctggaccggcctgctagcccatgctccgatgttaatgacatcgaaggcacccctcccgaggaaatctcaactgcacgacccctactacgccccaattcagcaggaagcagttagagcggtcgtcggccaacctccccaacagcacttgggttttcctgttgagaggggggactgagagacaggactagctggatttcctaggccgactaagaatccctaagcctagctgggaaggtgaccgcttccacctttaaacacggggcttgcaacttagctcacacccgaccaatcaggtagtaaagagagctcactaaaatgctaattaggcaaaaacaggaggtaaagaaatagccaatcatctatcgcctgagagcacagcgggagggacaatgatcgggatataaacccaggcattcgagccggcaacggctaccctctttgggtcccctccctttgtatgggagctctgttttcactctattaaatcttgcaactgcactcttctggtccgtgtttgttacggctcgagctgagctttcgctcaccgtccaccactgctgtttgccgccgtcgcagacccgccgctgacttccatccctccggatccggcagggtgtccgctgtgctcctgatccagcgaggcgccca
>HERV-XA34_repbase_HERVFH21I_LTR21A
tggtgctgcccacccctccccgcaaacctctccgcgctgcccacccttcccccaagcctntttacatttctaagcccttatctaggcaccacggtgaagccagcctgatagaagacttnacntatcagnccttgctgcaataaagcaaaccccaattacaaaccatccggaccgcacagggggaggtcgtgggaancataaacaaactttacctacaccctccngtaccgtaaacgtcacaaggtgatatgtggcanaattaaccagcaaacaaccccgggatgcngccataccaaagnactccctcaaactccctnccccaatntaaacccctcattctgtaagcttggggctgcttnccttgactgtnangggggcagccgncaggttaataaangcttgcctgaacttggggctctctctctntggtcctttctctcggctnaccttacattctcactctctaagttcattctggtgccgaaacccgggaaggcgatagactctggctgggactcactctctctctctctctctctctctctctctcttcctctccctcccctatcacccctctcccggccaatctcccccttcccgaacctgctaaagacccaaaggatctcctaaattctcccattgttggcgacctcatccaccatcaaagcctccaccagggtgagtgaaaagagactgttgccgttccccagaacccttgaccatccatctctccacttccaaaagacccagcgctgggccaagggcttcctcccgtctctgggcctccaggaggccctcgattcctccatttcagggatgcctgactcggcggttacctcctttattccggacaagttccgtgggaaaggggacgccctctcccaccgtccttgtcatcagcagtctcttcttcccctaccctcccctcctccattcactataggagcctcccaatccactccttccaagaccaccccgctgggtgcctcctccgcaatctcaatgctctcggcctccattcagaaatccgttctaagaggcttatctttttcaacgttctcagatacagacaacttttgccatcgaaatgggaaatggtctgagattccttatgttcaggctttcttcactctccgtaaccgcccttccctctgtcagtcctgttctactttccaaatcctcctcgcccgctccaaacctgactcgcctcctacccccctccccacagccccagctgacgattcctcttcctttgaccctgccaattttccccttccccgaaagcatcacgatcctccaccagagcatcctgatcctccaccgtatgtccccactccagctctacctttctcccctcctctctccaaccaccctgcttctgactctgggtcctctctctctccacccctcaccccctctttggcccaagatgctcagcaaccagctcccttgcttcctcttcaggaagcagcaggagtcgagaggatcgtccgtgtccacgttcccttctccctctctgatctctcccaaattaagaaacgtctcaggtccttttcctccgatcctgacacttatatcaaaaagtttaaataccttacccaatcttacgaactcacttggcatgatctctacattatcctctcttataccctcctcccagaagagaagaaaagatgtggctcgcagctcaggcacatgctgatgatcttcatcggcaagatcctactaagcccgtagaggccgctgcagttacctgggaaaagccttcccgggagtaccaacccacaaaccccagccgagcatctcataaccacatgattacttgcctcattgcaggccttaacaaagctgcccataaggctgtaaactttgaaaancttaaagaaatctcccaaaggccngacgaaaatcccgcccaatttcttttccgccttacagaggccttccaaaaatatacccacgttgaccccgcctcccaggaaggaactattgttcttaacactcagtttatctcccaatccactcccaatatttggcgcaagcttcagaagcttgacgacagccctcaaaccccacaacgagaccttcttaatttagccttcaaagtctttaacaatcgtgatgaggaaagaaaggcaaaaacaggcagagtttcaaacgcttgcctttgccatcaggggccctgcaggccacgggacgcagctccacatggaagcctcctagcaattcacttccacctggcgcctgtttcaagtgcggcaatgaaggccactggtccagacaatgccctaacccagataagcccaccaggccgtgcccctctgcggaggacgccactggaagtcagactgtgagtggcccccgcaaggactgcccccatcccttcctgagccggccaaaacctcctactcagatctcatcggccttgccactgaagactgacggtgccctggaacggacgccccggcaactaccatctcttcatccgagccaagggtaaccctgatggtggcaggtaggccagtatatttntttttttcaatactgggacaacctactctgctttacctaatttttcaggacccaccgagtcctcccaggtctctgttgtaggaattgatggacaagtctccaaaccccgagccacccctccactcttctgttccctgcacaatttttccttcactcactctttcttagtcctgccctcatgtccaactccactcctaggcagagacatcctttcaaaattccacactactcatgtcttcctgtccaccgcaaccagagtccctcctgctcctctctgctagtccggcccctgacccctctccccagcacccgctacccacctctctcgttaacccagtagtgtgggacaccaccaccccttccatagctgctcaccaggaccccatcaaaatccagttaaaagacccctctaaatttcccaacattccccaataccccatttccctaacacaccaaaaaggcttacaacccatcataaacaagctctgctcacgccgtcttcttagaccaacacgttctccatataacacctccatcctccccgttaaaaaatctgacggctcataccaactcgttcaggacctccgagccatcaatcaggctgtcctccctattcatcccgtagtccctaacccctatacacttctctctctcatcccctccaacaccacccactacaccgcaattgacctaaaagatgctttctttaccattcccctacaccccgattcccaaaacctctttgctttcacccggaccgaccccgacaccctccagtcacaacaactcacgtggactgtcctccctcaaggcttccaggatagccttcttttcttcgggcaagccctagcccaagaccttgcctccttggatctttcccccagccgccttcttcaatatctagatgacctccttctctgtagcccctccctaaaaaactcccaaactcacactgccacccttctgaatttccttactaataaaggctatagggtctcccctctaaagaacagctttccacctccatggtgacctacttaggaattcaactttcccctggggcccgggctatgaccccagcccgagcggccttaatagataaataatctaccccgccctcttccaaaagcgaaatcctttccttcctagggctagcaggcttctttagaatatggattcccaactttgccctcctagctcaccccctctataaagcggccaaaggccctctcaatgaacccctaaacncctcacataacatactccccagcttccgcgaactccaaaccgctcttgtcactgcaccagctctgtccttacctaatatctcccaacctttcactctctatactgccaaaaaccgaggaatagccctcggtgtcttaggacaacagaaagaaaatcctccttcctttgcccctgtagcctacctctctaaacaactagacaacacagtcaaagggtggccaacctgtcttaaagtactagcagcggcagccagttttagctctagaaagcaggaaactaacattcagccaaaataccaccgtctacagtcctcataatctacaagatctcctctcctcccgagcattaagctcccttcctccttcccggattcaattactccatgccctctttatcaaaaatcccaaattcagtcttgccaaaagtgctcccctcaacccagcatccttactccccgtatcctcttcccttcctactcattcttgcactgacatcctagaccacctgcagccacactttccaaacatttcctccgagcctctcaccaaccccaatgatcaactattcatagatggctcctcttccgggcccactggctcccccaaaattgctggatatgcagttgtttcccttgaccaagtaattgaagctaagcccctacctccaggaacctcctcccaaaaagcagaactcataggctctcaccagagccctaaccctttccaaaggcaaacgagtcaacatttatacagactccaaatatgcctatcacattcttcattcccacgccgccatctggcaaaagagaggattccttactgccaaaggaacccccatcactaacggctccccttatttaccaactccttcaggctgcacacctcccaactaaagcaggagttatacactgttgaggacatcaaacaggttcagaaaggcctttgagggaacagattaatctcaagaggnancannaangcnnanaaggcagcanagaacagaatctcaggagggatcagaaatgaaatctcaagagggaacagaaaggccgatgaggcagcaaaagaagcctccctttcttctgcccctgcctctctcctcctcattacccctgcaatccaacccaagnactctcccactaagaaaaggcttcactactacaacaaggaacctccttccaaggggactggatagtcaaaaatcaaaagctcgtcctcccccaagagcaaaccaaagaaattctgacatctcttcaccaatccttccatatcggtgcgcgccccctgtacctactcctttgcccttatttctcctcnccccanctattcacctcactaaaagacataacctcaaactgtcatatatgctctgttacttcctcccaaggggccctccnctctccatctattcctacacatcagctaagaggaacactcccaggggaggactggcaaatagacttcacccacatgcctcccgtcaagagaacaaaatttcttcttactcttatagacaccttctctgggtgggtagaagcatttcctacctcttcagaaaaggccgcagaagtctcccaaattcttgtaacagaaatcatccctagatttggtctccctggctccatacaatcagacaatggcccctagcttcatctcccaaatcactcaacaggtttctcagtcccttggcatccagtggcgtctccatatcccatgctggccccagacatccggaaaagtcgaaagggcaaatgggatccttaaggctcagttaaccaaactcactcttgaagtccaaaaaccatggacctcccttttgcccatagcactggagagcattagagccagtccaaaagcaccctccttcctcagtccatttgagttaatatacggacgccctttcctcttacaaaacaggcccccttctaactctcagctaggagaatacctcccaacagtctccctcatgagctatctcctctgccaacaagccgaccagggccctcccaaaaccccacgaaggcccttgacacctcccacctccttaacaaaaattcagggtactgtaatggccgacacctcccctatttatccctcttctcttggctcccctctccatacaccatccttaccctatacccaccacccgggacggtctccttctcccaacatccaacaacactcccacatgcatcttagtggacagaaaacgcttcctcttacactgggaaaaaaaaaaaagaacacaaaaagcctcccagcttaaaccaaacaccctttaacaaccacttctgacagcagccctagctgggaccctaagagtatggatgattgagaataacaaaatagtacatctttttagcatacacaaccagttccgtctaccaagccaaggcatacttttcctatgtgatacctcaacttatattgccctcccctctaactggcgaggcacctcagcaccctgcttttcctcagtccaaaaatcactgttgccccaggagaccagcccctactaatcccagttaatatccctatctgacacgacnatactatacaactcatacctctgttagtaaccctcagaataactacaggagttggaactgggattgtgggattaaccacctccgtttcctattaccaatccctctccaaagacttcacgaatagcttggaagagatagccaaatccattacaactctccaatcacaaataaattcttagcagcagtagttcttcaaaaccgcagaggcttagacctgttcacagcgaaaaaaggagaactctgcctttttctagatgaacagtattgcttttatcttaaccaatctggcgtgatacaggatactgtaaaaagactaaaggaccgagcacaaaaaattaaagaaaacgtcctctgatggccagcgtggccctcctggtcttttagtacctggtttccatggctactgcccctcctaggccctgccgtaaccatttttctctttctagcatttggcccttgtctcttacatctccttacccagtttttacagggccgtgtcagagccttcacccacggaacagtacaagacatgatgctactccaagaataccgacggctccaggaacagcagtccctactgtccagccttcccccccaaccatcgccccttcccagcaagaagcagccagaggacaacggcgcccctcttctattacctattaaaaggctggaatgttagggacaaactgcccccaagaaagcttcttggtgctgcccacccctccccgcaaacctctccgcgctgcccacccttcccccaagcctntttacatttctaagcccttatctaggcaccacggtgaagccagcctgatagaagacttnacntatcagnccttgctgcaataaagcaaaccccaattacaaaccatccggaccgcacagggggaggtcgtgggaancataaacaaactttacctacaccctccngtaccgtaaacgtcacaaggtgatatgtggcanaattaaccagcaaacaaccccgggatgcngccataccaaagnactccctcaaactccctnccccaatntaaacccctcattctgtaagcttggggctgcttnccttgactgtnangggggcagccgncaggttaataaangcttgcctgaacttggggctctctctctntggtcctttctctcggctnaccttaca
>HERV30_repbase_HERV30I_LTR30
tgtctcctttgccatgccgctgcaaggtnataaagtagataaaacntaagttncaattccggttttcctcaagatctaagacatgtcncaaaataatttactgnctttgtttcttgctctggtaacatcttcccgccgcacgtatttcccgccttaaagagtttaaaaggcgatcaaacaaatctaacactggctacccgctcgggaccccttccacgctgtggaagctttgtactgtcactctgctcaataaagcctacagctttttttctctcttggtccgatccgtgtctctcnctcgccgcgggcngccgccacaccaaatctttggcgtggctaaggcaagaacctttggcgttacattttggtgagccagccaggaggctccaggaaaggcatctagatcgtcacgtggtgagtacgatcggacctctttcgcttgctattctgtcctatccttccttagaattcggaggctaaaccgggcacctgtcggccacttaaaggcgattagcatggccgctggactaaagacacgggtgtcaggctgtctggaaaagggctctctaacaacccccgaccctttggggttgggagcattggttcgcccggaccagttctaagtctttcactttccgtggtggtcccgaagtacacccgggagtgctcagcggacgtcctagtctcccagatatcctggttgagaccatggccccaccagaggctcccccngcangggttactgagcgtgagacagccacatcttctgactcctgcgtcctgggtcctaatgtccgccggctagacttctttcctcatctcgcaagcaaggttattcccgctaggcaggatcaagattccctatttagaagncttaaattcttggggtggtgcccagaagatccctgttcatggtgccctccggggtttaggcaggtgtcgccatttgatggccactttgaagggccagttccccaccatagtgtatggtcncccacatcaggacaatttaaagacaggtctgtaattttcatgtggatagtagaagccttagggcatttcctccattgctccccagatagactttccccttccttggggcctctcaagtacaatctgtggtgcatgggtacagctcttagagccgttgaattgtttttcaaccattcaataattgntattggaaggaagaaaatatagtcagttgggacacaggatactggtaccgccttgagaggggggcttactcctttgatggcaagtggggacagaaggctagagtacagcagctgttctctcagccctggcctagaggacatccaccaccccctttaagcttactaagcctcctgtcgctaattcagagatttctccttgaaggacagttttgatggccaggcccacgtaaattgggccttagcatgcaagcatcagtggtgcccccgacccaggccttgccaccccggaacaggtaggatgtgttggaagaaggaccacaataaatccaacagtcctcgtgccccatttagtggtcaatgggtgcacggcaggggcaagggaantttccatcctgctggtaagcatggttaaatctggtagatggagggctcaggaaangcggccatgagctttgagcacaattggacctgacccttgggggacgccctaagggaagatgagtcccaggactaaccaggggtgtgggcatncctgtgtttaaaattccagatgggcaccacaccttcaaaactggacactcccttaagatgtatcctgaataactgggacaaattcgaccctgaaaccttaaaaaagaagcggctgattttcttctgtaccantgcctggccacggaatttcttacaaaatggaaaaacttggccccctgagggaagtattaattataacacccttctacaactagatcttttctgtaaacaggaaggtaaatggagtnaagtcccttatgtacaggctttctttgcccttcgtgacaatactgccctgtgccaagcctgcaagntttgcccaaatgacaaaggcccacaattacctccatactcagggcctcttccctcagccccactctcctcccccactgactctcctccatccggccccaccgaagtgttagaggcacaccggaaagagaacgtaaactccgcgagccaggcacccaaactatgtcccttacaagcagtaggaggggaatttgggcccacccgtgtacatgtctcttcgcactctcagatttaaaacaaataaaggcagatttagggaaattctcagatgatcccgataactatatagatgtcttgcaaggattaagacagtcctttgatctaacatggagagatatnatnttgcttcttgatcagaccttaagtcctactgaaaaggaagnagctttaacagcagcccggcaatttggggatctgtggtaccttagccaggtaaatgatcaaatggcccggaaggagagggaaaaattccccacagggcaacaggcagtccccactgtagaccctcactgggatactgactcagatcatggagattggagccacaggcatttgctaacttgcattttggaagggttgaggaaaagtaggaaaaagcctatgaactactcaatgctatccacaattacgcagggaaaagaggaaaacccctcaacttttctagaaaggntaaaggaggccctaagaaagcacacctccctaactccggattccntggaaggccaacttattntaaaggataaatttatcacccaatcagcggccgacattaggagaaaactccaaaagtctgccttaggcccggaacaaaatttggaggcattattgaacctggcgacctcggtgttctataanagggaccaagaggaacaggccaaaagggaaaagcgagataagagaaagnctgcagccttagtcatggccctcagacaagcagaccttggcggctcagagggaaccaaaagaggagcaggacaatcgcntggtagngcttgtnntcantgcggtttgcaaggacactttaagaaagattgtccaacnagaaacaaactgcccccttacccatgtccaatatgccaaggnaatcactggaagncgcgctgccccagaggacgaaggccctctgggccagaagcacccagccagatgattcagcaacaggactgagggtgcctggggcaagcgccagctcangccatcaccctcacagagccccgggtaagttcgaccattgagggccaggaagtngacttcctcctggacaccggcacggccttctcagttttaatctcctgccctagacgactgtcctcaaagtccgttactatccgaggaatcttaggatagcctgtaaccaggtatttctcccgcctcctcagctgcaattgggagactttgctcttttcacatgcctttcttgttatgcctgaaagtcccacacccttattaaggagggacatattanccaaagctggggctattatctacatgaatatggggaacaaattacccgtttgttgtcccctacttgaagaaggaatcaactctgaagtctgggccttggaaggacaattcggaagggcaaaaaatgcccgtccagttcaaatcaggctaaaagaccccaccacttttccttatcaaaggcaatatcccttaaggcctgaagctcacaaaggattacaggatattgttagacatttaaaagctcaaggcttagtaagaaaatgnaagcagtccttgcaacaccccaatcctaggaatacaaaaaccaaatggtcagtggagactagtgcaagacctcagaatcatcaatgaagcagtaattcctttatatcctgctgtacccaacccctatacaccgctctctcagataccagaaaaagcagaatggttcactgttctggacctcaaagatgccttcttctgcattccccngcacnctgactcccagttcctctttgcctttgaggatcntacagagcacacgtcccggcttncgtggacggtcctgccccaggggtttagggatagccctcatctgtttggncaggcactggcccgggacctaggccnattctcnagtccaggcactctgntcctccaatacgcggatgacntacttcgggctacgagtttggaagccncacgtcagcaggctactctagacctcttgaactttctagctaatcgagggcacaaggcatctaggncagaggcccagctctgccnacaacaagttaagtgtctaggcctaancctggccgaangaactggggccctcagcaaagagcgnattnancctatactggcctaccctcgccctaagacattgaaacagttgcgggggttccttggaatcactgacttttgccaactgtgaattcctggatacagcgaaatggccaggccactctataccctgataaaggaaaatcagaaggcaaatacccatctagtagaatgggaaccggaggcggaaacagccttcaaaactttaaaacagaccctggtacaagctccagccctgagcctccccacaggacaaaatttatctttatatgtcaccgaaagancaggaatagctcttggagttctnactcagactcgtgggacagccccacaaccagtggcatacctaagtaaagaaattaatgtagtagccaaaggctggcctcactgtttatnggtggttgcagcagtagccatcttagtgtcagagactattaaaataatacaaggaaaggatctcactgtctggacnactcacgatgtaagtggcatattaaatgctaaaggaagtntgtggctctcagataaccgcctactcaaataccaggcactactccttganggaccagtatttcaaatacgcacgtgtgcggccctcaaccctgccacttttctcccagaggatgaggaaccaattgagcataactgccaacaaattatagctcagacttatgccgcccgaaaagatctcttagaagtccccttaactaaccctgaccttaacctgtatnctgatagaagttcatttgtagaaaatngggtacaaaaggcaggctatgccatagttagtaatacaacagtacttgaaagtaagcctcttcccccagggaccagtactcagttagcagaactcgtggcgcttacctgagccttagaactgggagaagaaaaaagaataaatgtgtacacagatagcaagtatgcttatctagtcctacatgcacatgctgcaatatggaaagaaagggagttcntaacctctnaaggaacacccattaaataccacaaanaaatcatgaaattantgcacacagtgcaaaaacctaaaaaggtggcagtcttacactgccggggccatcaaaaagatgaaggagaagaagcagaaggaaactaccaaacagannctgaggccaaaattgctgccaggcaggactttccttcagaaatgcccatggaaggacccctggtatggagcaaccccctccaggaggttaagccccagtattccccaactgaaacagaatggggactttcacgaggacatagttttctcccctcggggtggctaacaacanaagaaggaaaggtgctcatacctgaagccagccantggaaaatacttaaaaccctccancaaacttttcatacggntattgaaagtacccataagatggccacatccctatttacagggccaaacctcctcaaaaccatccggcaagtagtcaaagcctgtgaaatgtgccaaaaaaanaaccccttggcccactataaggcctctccgggaggacaaagaacaggacattatcccggagaggactggcagttaaattttacccatatgccaaagtcaagagaatttcaatacttattggtctgtgttgatacctttacaaattgagtagaagccttcccttgtanaacagagaaggcccaagaagtggttaaagtcttagttcatgaaataattcctanatttggacttccccaaagcttacagagnaacaatggtccagcttttaaagctacaataactcaaggaatttccaaggcactaggaatacaatatcancttcactgtgcctggaggccacaatcctcaaggaaagttgaaaaggcaaatgaaacactnaagaggcatttgagaaaactagcaaaagctcatctcccatggcccactctcttgcccatggccttattaagaatccgaaactcccctcacaaaatggggctcagtccatatgaaatgctgtatggatggccttttctcacaaatgacctcctgctcaatcaggaaacggccaatttagtcaaagatataacttctctagcaaagtatcaacaaaatcttaaaactttacctaaaaagtgtgacaggaaaaaagggatagagntgttncaaccagaagatctagtattggtcaagtctctcccctctagctctccntctatggatccctnatgggagggaccatactcggtaatcctctctacccccactgcagttaaagtggcgggagtggaatcctggattcaccacacccaagtcaagccttggacanctcctgagaagcttacagaatcatcaactccggagtcacaaggtcagccagaccagcttcgatacacctgnccgccacnagaggncctgcgtctcctntttcggaaaggaanacctccgaccagaaaaantcctggagttaatcctgaagagggacttctccttacctaaatgaggatcagtggggaaaaaaaaaaaaaaaaaaaccaacatgatctttaacttctctccttgctctctttaatggaagacttctactgttttgttacattattaagcacgtttcttctatctgccttccttgtaacagcaattcactcctttttccctcctctttcctgtgaccatttcacttacaacacttcatgattcctcttaggcttcctgtcatcctcttcatactcgtgtccctttctccaacaacaacacacaccccgtgtcagtgtgcctcccctggaggagacaactggcattctatcagaaactcttgcagattgggtagccccttccaaacacccacatcttttgccactcatacttacatgagaaaagaatgttataaaactacatctctctgttctcacaatagccttacatatcaccaaaaaaaaaaaaaaaaatccaaactaactaccctaaaaaatgggggaccaacacttgttagacatattatacccatataggtatgtctaacaaaggagaagtccaaaataagactaaaaaatgacatatccaataaataattaaaaacttagtccaactatccaatactcccagtccatataaaaaattagacctttccagactacaaaaaacccttaactatcattctcgtccctggagcctgtttaacaccacccttacaagaatacaagaggcctctcctaataatccaaccaactgttggatgtgtctccccttgcgtttccaaccatatgtcccagtccctgtccccagacagtggaacttatccaccccagtcctaaacaccaccaaattaatcggtcccatagtcaccaatttaccagccacagaggcctcanatctcacatgcatgaacttcagcatgactctcaanaaaaacgccccccaatgtcantcctggacgtcagtaacgtcaggtttcacctgtctaacntcaggcatcttttttcatctataataacacagcctgtcgatgcctgaatggcactccaaaagaactatgctttctctcctttntagcanctcccatgtccatatgcactgaacaagagttacaaagtctccttatancncagtctcgccagncacgagcccttattgtcccttttattgtaggagccagaatantnggcgggctcaagactattggaattggaggcataacctcctccacccaattctattataaattatcacgaaaattaaatgatgacatggaacaagttnccaacnccctagtgaccctacaaagccagcttanttctctagctgcggtggtcctccaaaaccagaganccctggacctattaacagctaaaagaggaggaacctncntcttctttaaaaaaaagggagaagaaggttgctatttcattaaccagtcagaaatcattacttaaaaantnaaataaataagagaacggaanaaagtagaaaaaaggagcttgaacactcagaaccctgaaatatgtttaaccaatggataccttggctcctcccctttctaggncctgtaacagccatcctactctactcgcctttaggccttgcatttttaacctccttgtcaaatttgtttcctccaggatcgaggccatcaagctacaaatggtcttacaaatggaacctcaaatnagctcaactcacagcttctaccgaggacccctggatcgacccactggtccctcactagcctagaaagttcccctctgaaggacaccacaactacaggtcccttctttgcccctaacaagcaggaagtaaccagaacgaccaccgcccagttcccaacagcagttggggtgtcctgtttagaggggggactgagaggaggtnccagctgggcttcctgggtcgagtaggggctcagaaagctgtgaaactcactcatttcctgcatcaggacttacttcggtcctggatgaataatattgaagatatatgcttaaaatattcctaacancaggatttgtgcatgtgttttcttccccaagaaagctataaacagcaaaaattttgctgtaagcttccctgtgtccttctctccctctctcccttccccctcccctaaaactaaagtaaaaggaatgttaaaagcccattattttctgtgaccagcagaccttatctatgctcccaattccaattccttgtaaacacactttgtaaantcctgtnagatcctgtctcctttgccatgccgctgcaaggtnataaagtagataaaacntaagttncaattccggttttcctcaagatctaagacatgtcncaaaataatttactgnctttgtttcttgctctggtaacatcttcccgccgcacgtatttcccgccttaaagagtttaaaaggcgatcaaacaaatctaacactggctacccgctcgggaccccttccacgctgtggaagctttgtactgtcactctgctcaataaagcctacagctttttttctctcttggtccgatccgtgtctctcnctcgccgcgggcngccgccacaccaaatctttggcgtggctaaggca
>HERVFc2_repbase
gccctcgctttaccaccattgccagcggcgctccctcctccctatccaggatcctctggccccaccccaacggctcctccgctacctcctacaccaccttcctctcccgctaaccctcccgcttctgctctgccaccgccttcccctgtatctgcgcacactcggtcgaagacggacctcttgtgtccgctccgtgaagttgccggtgcggaaggcgtggtcagggtccatgttcccttttctcttactgacttatctaaaatagagaagcggcctgggtccttctctgccaacccaaccctgtatatcaaacaatttaggtacctatgccaggcttatgacctcacctggcgtgacctacatattatcctaacatccactctgtccccagaggagagggagcgagtccaggcggtggctaggcaacatgccgaccaaattcatttaactgaccccgccatgcctgtcggaaccctagcagtaccggcagccgagccggactgggattaccaagctggtcagactggccgtcgacgccgtgaccaaatggttcagtgccttctggcaggcatgcaggcggcttccaataagacggtcaactttgacaaattacgggagattattcaagggtctgacgagaacccagcagttttccttaaccgccttactgaggccctcatccagtatacccgccttgatcccacctccccggcaggggccactgtcttggctactcatttcatttcccaatcagcgggagatattcggaaaaaactaaaaaaggcggaggaaggccctcaaaccccaatacaggacctagttaaaatggccttcagggtctataattccagggaggagacggctgaggcccaaagacaggcaaggctaaagcagaaggtacagctccagacccaggccttggtagctgccccgcggctggccggctccgggagccaaccgaaagggggttccggccaccgagcgccacctggtgcctgcttcaagtgtgggaacgaaggccactgggcctgacaatgcccgtacccgaaggaaccgacccgaccatgccctaactgccaccagatgggacattggaagtctgagtgccccagcgtcggagcgtccacagtgcctctacgctgtgaaaactccgagacgaccggtggcgccttccaattactcagcgtggacgacgaccgaagaggcccagactcgggaacccccctcactcttgccgagcccagggtaacgctccaggtagcgggtaagtccatatcttttctcgtgcatatgggggctacctattctgttttgccttccttcggcgggcccagtttcccgtccccggtcacggtagtggggattgacggtaccccttccacccatcgtcagacccccccattgtcttgccggctggacgacactctcatctcccattccttcctcattatcccttcctgtcccgtcccgctcttcggaagggacttgctgtctaagttaggggcctccattcggttgcgccccagcctcccctccagtgcaatctctttgcttcctctgctggcacttagcgatgacactccttcgccgatcccatcgctccctgtgcccgttgatccaatagtatgggacatctcaaccccctccatcgcccgacaccatgccccaataatgatcaaactcaaggaccctaccaaatttccctcgcggccacaattccccatctcagttgaacaccgccaagggttaaaacctatcatcaccaggctcttgcaacaacacatccttatcccggtaaactcccgttgcaacacgcccattctgcccatccgtaaggcctctggcgcgtaccgtttagtgcaagatcttcgcatcatcaacgaggctgtcgtccccatttttcctgtagtgcctaacccgtacactctcctatcccgcattcctccgaccaccacccatttcacggtccttgacctcaaagatgatttcttcactatccccctccaccctgactgttacttcctgttcgctttcacctgggaagaccctgacacccatgtctcctcgcaacttgcctggaccgttctcccgcaaggcttccgagacagccctcacctctttggacaggctctagctaaagacctcagtacatgcactttggccgacagcacccttctcctgtatgttgatgaccttctcctttgcagtccttccctgtctgtctcgcagcaagatacagccacaatccttaatttcttaggaaaacaagggtatcgagttacccctcacaaagttcagctctgcaccccgacagtcacatacctaggcatttctctcaccgccaccaccaaaagcctcaccacagaccgagttagcctcattaaagacctccaacttccccaggacgcagataagatcctctccttcgtagggctagtagggttcttccggcactggatcccaaacttcggggtcttagctaagcccctgtaccaggcggcgaaagaaacacccaccggccctctgtctgatcccgccctagtggcccgccatttccgccggctgcagcagtgcttactcacagctccagttttatccctgccgaaccccctgcggccttttcacctctacacagatgaactgcagggagttgctaccggcctactagggcaaccggtaggacccacctatcaggtggtggcttacctttccaggcagcttgatcccagcactcggggctggcagccctgcctgcgggccttagcagcggcggcagagcttaccaaagaggccctcaaacttactctcaatcacccactcacagtatactccccccaccgcttgacagatgtactctctcacaaatgtctggcccatctggcgccctccagaatacagctgtttcatgtgctctttgtcgaaaacccagatatcaccctgaccgcctcaccacctcttaaccctgctacacttcttcccatagaagcctctgagccctctcctgtcctgtcgcattcttgtcccgaactccttacctctatccccaactcccgacttggcctcttcgatcgaccgctttctaatcctgacagcactctgtttgtcgatggcagctcagtcctcaccccttgcggtaggcgacaggcagcttacgccgtagtcacccacgacaaaacagtggaggcggcagccctaccccttgggaccacttcgcagaaggctgaactccttgctcttaccagggctctactcctctctcagggacagcgggtcaacatttacactgactccaagtatgcgtattctcattgcacgcacgcattctgttctctggcaggagcgaggtttccttactatgaaagggacttcaatcgtcaacgggcctcttatccataaacccttaaatgccttacaggcgccccgagaggtggcgatcatacactgcaaaagtcaccagcactcaaaagaccctgttgctcaaggaaataatctagccgactctactgctaagtctcttgctcttacttctgcccctgccccagctcccgcaatgttcccgtccggttcacgcacccctgcctattctccacaggagaccttccacctcatttccaacttaaaaggaatgaccgaccaagacggttgaatctgggtcgataaccggattgccctccccgaatcccaggctcaggctattattaccgatgtgcacaagaccctactcataggcccaaaactcttatatcagttcttagaaccaatttttctatgccccgccctacagtccctcattcaccaggtacaccaagcctgtgctgtctgttcaacagtcaacacacaaggaggacttaggcgcccagggccccatcaccagctccgcgggcatcagccaggagaggactggcagctagatttcacccacatgccgcggcacaagcattaccgctaccttcttactcttgtagataccttcacaggctggattgaggcctttcccactgcgcgtgagacaggagaagtcgcagtctctgtcctgctagaacatatcatccctcgctttggacttccccgatccctgcaatcagacaacggccccgcgttcgtctcaaaaatcactcagcaagtatccgagtcgctccgcgtcacgtggaagctccatatcccttaccgccctcaatcctctggtaaagtagaaagggctaacagcctcctcaaagaacaccttacaaaacttactcttgaaacaaagctgtcgtgggtcaccctcctaccatcggccctgacccgcctccgggcagctcccaggggccccacagggctcagccccttcgaacttctctacggacgccccttcctacttcctggtcttccccccactgtttcgccccctcccctcgcgtcctatcttccttatctgaccctccttcgcgaccttctccgcaagcacgcggacgcctgcctccccgaacctaccccctcctccccggacgcccctgttgtgctctctccaggtgatagtgtcctccttaaggaactacagcccaagaccttgaccccgcggtggtcaggcccttacaccgtgatcctcaccactccgacggccgctaagttactaggtctaccatcctggtatcatttgtcacagttgaagaaagcaccgactcagcacgactggtcctcaaaactcaccccaacccggcttcgtatcacccatggccagaccttccccactatgcctcctactcctcctgaccctcctaccccccatagtgcccagtaactccctcctaactgaacccccgttccgatggaggttctacctgcatgagacttggacccaaggcaaccggctctccactgtcacactggcaacggtggactgccaacctcacggttgtcaggcccaagtaacttttaacttcacttcctttaaaagtgttctgcggggctggtccaatcccaccatctgctttgtctatgatcaaacacacagcaactgccgcgactattgggcggacacaaacggaggatgcccctatgcctattgtcgtatgcatgtgacccagctcgataccgccaagaaactccaacacacctatcgcctgacatctgatggaaggacaacttacttcctgaccatcccagacccatgggattctcggtgggtcagtggagtcactggtcgactgtaccggtggcccaccgactcctacccggtcggcaaactccggatattcctgacttatatacgagttatcccccaggttttgtctaatttacaggaccaagcagacaacattaagcatcaggaagaggtcatcaatacttcggtgcagtcccatccgaaggctgacatggtcacctacgatgacaaggctgaggcaggaccgttttcgtggataaccctagtccgccacggggctcgccttgttaatatggcaggcctagttaatctctcccactgtttcctttgcaccgccctcggccaaccaccactagtagctgtacccctaccccaggcttttaacacctctggtaaccacactgcccacccttccggcgtcttctctgagcaggtccctcttttccgagaccccctccagccccagttccccttctgctacaccactcctaactcatcctggtgcaaccagacctattctggctccctatctaacctctctgcaccggcaggtggctacttctggtgtaacttcacccttacaaaacatcttaatatttcctctaacaataccctttctagaaacttatgcctccccatctctctggtgcctcgactcactctgtacagcgaggctgaactctcttcccttgtcaacccgcctatgcgtcagaagcgggccgttttcccaccgctggtaataggtgtctccttgacctcctcacttgttgcctccgggctgggcacaggtgctattgtacatttcataagctcttcccaagatctctctattaagctccagatggccatcgaagcctcagccgaatccttagcctctctacagagacagattacgtctgtggccaaggtggccatgcagaaccggagagccctagatctcctcacagccgacaaaggcggaacctgcatgtttctcggggaagagtgctgttattacatcaatgaatcaggcttagtagaaaccagcctcctcacccttgataaaatccgggacggtctccatcgaccctcctcaactcccgactatggaggagggtggcggcaatcccctttaaccacttggattatccctttcataagccccatcctaatcatttgccttttacttctcatagccccctgtgtcctcaagttcatcaaaaaccgcatcagcgaagtctcccgggtgacggtcaaccaaatgttactacacccttactcccgtcttccgacctccgaagaccactatgacgacgccctcactcagcaggaagcagccagatgattacgtcgcccctttttcttacagtatgaggtcggaa
>HERVHcons
tgatgacattccaccacaaaagaagtgtaaatggccggtccttgccttaactgatgacattaccttgtgaaagtccttttcctggctcatcctggctcaaaaagctcccccactgagcaccttgcgacccccactcctgcccgccagagaacaaaccccctttgactgtaattttcctttacctacccaaatcctataaaacggccccacccttatctcccttcgctgactctcttttcggactcagcccgcctgcacccaggtgaattaaaaagctttattgctcacacaaagcctgtttggtggtctcttcacacggacgcgcatgaaatttggtgccgtgactcggatcgggggacctcccttgggagatcaatcccctgtcctcctgctctttgctccgtgagaaagatccacctacgacctcaggtcctcagaccgaccagcccaagaaacatctcaccaatttcaaatccggtaagcggcctctttttactctcttctccaacctccctcactatccctcaacctctttctcctttcaatcttggcgccacacttcaatctctcccttctcttaatttcaattcctttcattttctggtagagacaaaggagacacgttttatccgtggacccaaaactccggcgccggtcacggactgggaaggcagccttcccttggtgtttaatcattgcagggacgcctctctgattattcacccacgtttcagaggtgtcagaccacgcagggacgcctgccttggtccttcacccttagcggcaagtcccgcttttctgggggaggggcaagtaccccaaccccttctctccatgtctctaccccttctctgcttttctggggcaagaaccccccaaccccttctccttcacccttagcaagtcccgcttttctagggggcaagaaccccaatcccttatttccgcgccccaacctcttatctctgtgccccaatcccttatttctgcaccccaacctcttatctctgtgccccaatcccttatttccgtgccccgaccccttttcccgcttttctggagggtaagaacccccgaaccccttccctccgtgtctctactctctcttttctctgggcttgcctccttcactatgggcaaccttccaccctccattcctccttcttctcccttagcctgtgttctcaagaacttaaaacctcttcaactcacacctgacctaaaacctaaatgccttattttcttctgcaataccgcttggccccaatacaaacttgacagtggctctaaatggccagaaaatggcactttcaatttttccatcctacaagacctaaataatttttgtcgaaaaatgggcaaatggtctgaggtgcctgacgtccaggcatttttcacacatcgttccctccctagtctctgttcccaatgcaactcctcccaaatcttccttctttccctcccgcctgtcccctcagtcccaaccccaagcgtcgctgagtctttccaatcttccttttctacagacccatctgacctctcccctcctccccaggctgctcatcgccaggccgagctaggtcccaattcttcctcagcctccgctcctccaccctataatccttttatcacctcccctcctcacacccggtccggcttacagtttcgttccgtgactagccctcccccacctgcccagcaatttcctcttaaaaaggtggctggagctaaaggcatagtcaaggttaatgctcctttttctttatcagacctctcccaaatcagtcagcgtttaggctctttttcatcagaccccactaaatatatacaggaattccaacatctaactctgtcctacaatttaacctggagtgacttaaatgtcatcctgacttctaccctctccccagatgcacaggaaagagttttttctctagcccaatctcatgctgataaccgccggcttcatgagccagacctccaggaaggcattagagcagttccccgagaggatccccaatggaactaccaggcaaattccccaggtatagctaagcaagattacatggtttcctgcgtagttgaagggcttaaaaaagcagcttacaaagctattaattatgacaaacttaaagaaactacccaaggtaaagataaaaacccagcccagttcatggctcgtttggcagcaaccctgagacgctttacagccctagaccctaaaaggtcaaaaggccgtcttattctcaatatacattttattacccaatctgctcccgacattaaaaaactccaaaaattaaattctggccctcaaaccccacaacaggatttaattaacctcgccttcaaggtgtacaataatagaaaaaaagcagccagatggcaacgcatttctgagttgcaattccttgcctccactgtgagacaaaccccagccacatctccagcacacaagaacttccaaatgcctgaaccgcagcagccaggcattcctccagaacctcctcccccaggagcttgctacaagtgccagaaatctggccactgggccaaggaatgcccgcagcccaggattcctcctaagccgtgtcccatctgtgcaggaccccactggaaatcagactgttcaactcacctggcagccactcccagagcccctggaactctggcccaaggctctctgactgactccttcccagatctgctcggcttagcggctgaagactgacgctgcccgatcgcctcggaagccccctagaccatcacggacgccgagctttaggtaactctcacagtggagggtaagtccatccccttcttaatcaatacggaggctacccactccacattaccttcttttcaagggcctgtttcccttgcctccataactgttgtgggtattgacggccaggcttctaaacctcttaaaactccccaactctggtgccaacttagacaacactcttttatgcactcttttttagttatccccacctgcccagttcccttattaggccgagacattttaactaaattatctgcttccctgactattcctggactacagctacatctcattgccgcccttcttcccaacccaaagcctcctttgcgtcttcctctcgtatccccccaccttaacccacaagtatgggacatctctactccttccctggcaactgatcacatgcccattaccatcccattaaaacctaatcacccttaccccgctcaatgccaatatcccatcccacagcatgctttaaaaggattaaagcctgttatcactcgcctgctacagcatgggcttctaaaacctataaactctccttacaattcccccattttacctgtccaaaaaccagacaagtcttacaggttagttcaggatctgcgccttatcaaccaaattgttttgcctatccaccctgtggtgccaaacccatatactctcctgtcctcaataccttcctccacaacccattattctgttcttgatctcaaacatgctttctttactattcctttgcacccctcatcccagcctctctttgctttcacttggactgaccctgacacccatcaggctcagcaaattacctgggctgtactgccgcaaggcttcacagacagcccccattacttcagtcaagccctttctcatgatctactttccttccacccctccgcttctcaccttattcaatatattgatgaccttcttctttgtagcccctcctttgaatcttctcaacaagacacacttctgctccttcagtgtttattctccaaaggatatcgggtatccccctccaaagctcaaatttcttcctcatctgttacctatctcggcataattcttcataaaaacacacgtgctctccctgccgatcgtgtccgactaatctctcaaaccccaaccccttctacaaaacaacaactcctttccttcctaggcatggttggatactttcgcctttggatacctggttttgccatcctaacaaaaccattatataaactcacaaaaggaaacctagctgaccccatagatcctaaatcctttccccactcctctttccattccttgaagacagctttagagactgcccccactctagctctccctgactcatcccaacccttttcattacacacagccgaagtgcagggctgtgcagtcagaattcttacacaagaaccaggaccacaccctgtagcctttttgtccaaacaacttgaccttactgttttagcctggccatcatgtctccgtgcagcggctgctgctgccctaatacttttagaggccctcaaaatcacaaactatgctcaactcactctctacagctctcataatttccaaaatctattttcttcctcacacctgacacatatactttctgctccccggctccttcagctatactcactctttgttgagtctcccacaattaccattgttcctggcccggacttcaatccggcctcccacattattccggataccacacctgaccctcatgactgcatctctctgatccacctgacgttcaccccatttccccacatttccttcttccctgtttctcaccctgatcacacttggtttattgatggcagttccaccaggcctaatcgccactcaccagcaaaggcaggctatgctatagtatcttccacatctatcattgaggctaccgctctgcctccctccactacctctcagcaagccgaactagttgccttaactcaagccctcactcttgcaaaaggactacgcatcaatatctatactgattctaaatatgcctttcatattctgcaccaccatgcagtcatatgggctgaaagaggtttcctcactacacaagggtcctccatcattaatgcctctttaataaaaactctgctcaaggccgctttacttccaaaagaagctggggtcattcactgcaaggggcatcaaaaggcatcagatcccattgctctaggcaatgcttatgctgataaggtggctagacaagcagctagctctccaacttctgtccctcatggccagtttttctccttcacttcagtcactcccacctactcccccactgaaacttccacctatcaatctcttcccacacaaggcaaatggttcttagaccaaggaaaatatctccttccagcctcacaggcccattctattctgtcgtcatttcataacctcttccatgtaggttacaagccgctagcccgtctcttagaacctctcatttcctttccatcatggaaatctatcctcaaggagatcacttctcagtgttccatctgctattctactacccctcagggattgttcaggccccctcccttccctacacatcaagctcggggatttgcccctgcccaggactggcaaattgactttactcacatgccccgagtcagaaaactaaaatatctcttagtctgggtagacactttcactggatgggtagaggcctttcccacagggtctgagaaggccaccgcggtcatttcttcccttctgtcagacataattcctcggtttggccttcccacctctatacagtctgataacggaccagcctttactagtcaaatcacccaagcagtttctcaggctcttggtattcagtggaaccttcatatcccttaccatcctcaatcttcaggaaaggtagaacggactaatggtcttttaaagacacacctcaccaagctcagcctccaacttaaaaaggattggacagtacttttacctcttgcccttctcagaattagagcctgtcctcgagatgctacagggtacagtccatttgaacttttatatggatgcactttcttgcttggccccaacctcatcccagacaccagccctctaggcgactatcttccagtcctccagcaggctagacaggaaattcgccaggctgctaatcttctcttgcctactccagatccccagccatatgaagacaccctagctggacgatcagttcttgttaagaatctgacccctcaaactctacaacctcgatggaccggaccctacttagtcatctatagtaccccgactgccgtccgcctgcaggatcctccccactgggttcaccattccagaataaagctgtgtccatcggacagccagcctaatccctcctcttcctcctggaagtcgcaagtactctcccctacttcccttaaactcactcgtatttctgaagaacagtaataacccttatgagcctaatacatcccttcattctattaggtctgttcgtccttaccctactttttgcaacagggctttacgaagtcacccccaccacttaggccgagccccaaaaaactagtcatccctactatcttctgtctagtcatactcctattctccattctcaactacttataaatgccctactcttgtttacactgccggtttacactgtttcttcaagccatcacagctgatatctcttggtgctatccccaaaccgccactcttaactccctcttagagtggatagatgatctttgctggcagggcaccctccaatacttccaccctgatgaagttctattctttacttttatactcactcttattctcattcccattcttatgccaccctctacctctccccagctatctccaccacactatcaaccttacccattctctcctagccgcttctaatccctccttagcgaacaactgctggctttgcatttccctttcttccagtgcctacacagctgtccccgccttacagacagactgggcaacatctcctgtctccctacacctccgaacttcctttaacagccctcacctttaccctcctgaagaactcatttactttctagacaggtccagcaagacttccccagacatttcacatcagcaagctgccgccctcctccgcacttatttaaaaaacctttctccttatattaactctactccccccatatttggacctctcacaacacaaactactattcctgtggccgctcctttatgtatctctcggcaaagacccactggaattcccctaggtaatctttcaccttctcgatgttcctttactcttcatctccgaagcccaactacacacatcactgaaacaattggagccttccagctccatattacagacaagccctctatcaatactgacaaacttaaaaacattagcagtaattattgcttaggaagacacttaccctgtatttcactccatccttggctaccttccccttgctcatcagactctcctcccaggccctcttcttgtttacttatacccagccccgaaaataacagtgaaaggttgctcgtagatactcaacgttttctcatacaccatgaaaatcgaacctccccctctacgcagttaccccatcagtccccattacaacctctgacagctgccgccctagctggatccctaggagtctgggtacaagacacccctttcagcactccttctcacctttttactttacatctccagttttgcctcgcacaaggtctcttcttcctctgtggatcctctacctacatgtgtctacctgctaattggacaggcacatgcacactagtcttccttacccccaaaattcaatttgcaaatgggaccgaagagctccctgttcccctcatgacaccgacacgacaaaaaagagttattccactaattcccttgatggtcggtttaggactttctgcctccactattgctctcggtactggaatagcaggcatttcaacctctgtcacgaccttccgtagcctgtctaatgacttctctgctagcatcacagacatatcacaaactttatcagtcctccaggcccaagttgactctttagctgcagttgtcctccaaaaccgccgaggccttgacttactcactgctgaaaaaggaggactctgtatattcttaaatgaagagtgttgtttttacctaaatcaatctggcctggtgtatgacaacataaaaaaactcaaggatagagcccaaaaacttgccaaccaagcaagtaattacgctgaacccccttgggcactctctaattggatgtcctgggtcctcccaattcttagtcctttaatacccatttttctccttcttttattcggaccttgtatcttccgtttagtttctcaattcatccaaaaccgtatccaggccatcaccaatcattctatacgacaaatgtttcttctaacatccccacaatatcaccccttaccacaagatctcccttcagcttaatctctcccactctaggttcccacgccgcccctaatcccgcttgaagcagccctgagaaacatcgcccattctctctccataccaccccccaaaaattttcgccgccccaacacttcaacactattttgttttatttttcttattaatataagaaggcaggaatgtcaggcctctgagcccaagccaagccatcgcatcccctgtgacttgcacgtatacgcccagatggcctgaagtaactgaagaatcacaaaagaagtgaatatgccctgccccaccttaactgatgacattccaccacaaaagaagtgaaaatggccggtccttgccttaactgatgacattaccttgtgaaagtccttttcctggctcatcctggctcaaaaagctcccccactgagcaccttgcgacccccactcctgcccgccagagaacaaaccccctttgactgtaattttcctttacctacccaaatcctataaaacggccccacccttatctcccttcgctgactctcttttcggactcagcccgcctgcacccaggtgattaaaaagctttattgctcacacaaagcctgtttggtggtct
>HFV_NC001736
tgccactagaaactagggaaaactaggaggagagtattacagggaaggaagtgaagaacctcgtgacccaaatactcctgctcctcatagacgtacctgggatgagagacacaaggttcttaaattgtcctcattcgctactccctctgacatccaacgctgggctactaaagcattgccttatggctggaaagtggtcaccgaaagcggaaatgattatactagccgcagaaagatcagaacattgacagagatgactcaggatgaaattagaaaaaggtgggaaagtggatattgtgaccccttcattgactcaggaagtgactcagatggacccttctaaaagccacagacagtaaaaatgtgttagcactttatacaatattatatctgcttaagctatagaagctttcacatactcagtagctgtttcacaatcaacaaaacaatgatgatgtaatcataaggaagtagtttaaaataggttaagtaagtttactgcagtagataatccctggggaggatctggctctgtaagctggaacagcaatgttttcagttccaatcctctcaaaggagaaccagagggatgatgtgttagttcaaatcccattatcctcatggttcccttttccatagtttactatattaatttaaggataaggttatatatgctttgctatccctgaaggaagcatagctcttcaggtaaagaggccagtattaaaagagctacccttccttttcatataaggatcgaaacctgcttacgttttactttaataaagttaagttttaagttttaacaggaaatgctcttaggcagaaggtagctccctcgactgggtgacaaggaagaaaccattcaggaagtgcttccttctgctcggggagatacatgagtatacagtagttcgaatcctgtgtgctgatgatgtcttctcggctttttgtgacatcacaaatgttacttagaggtagctttctgagaggtttatacctcagaaggagtgtggctaatgctggtaaggcacctttctatcagtacaatcaagcccattcctccccatgttctcagggtgtgtgcggcgtaagatcgaatccccacacacctgggaacttgcttattgcataataattttattagtcatatagaaaataatataggataaggtataaggattaaggtatgaggtgtgtggctcaacacgtagggtgacaagaaaatctactgtaataggacacaacacctctaaagttgcccgtgggaaggtgaagtgagatcgaatctttccttaacgcagacagctttttatccactagggataatgttttaaggaatactataggaatagattgatagttttaacaatgatagaaatagtatatagggatagtttctagattgtacgggagctcttcactactcgctgcgtcgagagtgtacgagactctccaggtttggtaagaaatattttatattgttataatgttactatgatccattaacactctgcttatagattgtaagggtgattgcaatgctttctgcataaaactttggttttcttgttaatcaataaaccgacttgattcgagaacctactcatatattattgtctcttttatactttattaagtaaaaggatttgtatattagccttgctaagggagacatctagtgatataagtgtgaactacacttatcttaaatgatgtaactccttaggataatcaatatacaaaattccatgacaattggcgcccaacgtggggctcgaatataagtcgggtttatttgtaaattatccctagggacctccgagcatagcgggaggcatataaaagccaatagacaatggcttcaggaagtaatgttgaagaatatgaacttgatgttgaagctctggttgtaattttaagagatagaaatataccaagaaatcctttacatggagaagttataggtcttcgccttactgaaggatggtggggacaaattgagagatttcagatggtacgtctaatattacaagatgatgataatgaacctttacagagacctagatatgaggtaatacaacgagctgtaaaccctcatacaatgtttatgatatcaggaccattagctgaacttcaattagcctttcaggatttagatttacctgaaggtccattgaggtttggtccattggcaaatggacattatgttcaaggagatccttatagtagttcttacagaccagtaacaatggccgaaacagcccaaatgactagagatgaactggaagatgttcttaatactcaaagtgaaatagaaattcaaatgataaatttattggagttgtatgaagttgaaactagagctcttagaagacaattagctgagagatctagtacagggcaaggaggaatatccccaggagctcctcgttctcgaccaccagtaagcagcttctcagggttaccaagtttgccctctatacctgggattcatcccagggcaccttcacctccaagggcaacttctactcccggaaatattccttggagtttaggagatgatagcccaccttcatctagttttcctggaccctctcaacctcgtgtttctttccatccgggaaatccttttgttgaagaagaaggtcatagacctagatcccagtctagagaaaggagaagagaaattcttcctgctcctgtaccgtcagcacctcctatgattcagtatataccagtaccacctccaccaccgattggcacggttatacctattcagcatatcagatctgtaactggagagcctcctagaaacccaagagaaataccaatttggctaggacgaaatgctcctgctatagatggagtgttccctgttacaacaccggatctaagatgcagaataattaatgctatactaggaggaaatattgggctatcattaacccctggagactgtttaacatgggactcagcagtagccaccttatttattagaacccatggaacttttccaatgcatcagcttggaaatgtaataaaaggcatagttgatcaagaaggagtggcaacagcatatactttgggaatgatgctttctggacaaaattatcaattagtttctggaataattagaggatatttgcctggacaagctgtagtaactgcattacaacagcgtttagaccaagaaatagatgatcaaacaagagcagagacttttattcaacatctaaatgctgtatatgaaattttaggccttaatgccagaggacaaagtatacgtgcttcagtgactcctcaaccccgaccatccagaggtagaggtcgaggtcaaaatacttctagaccctctcaaggaccagctaatagcgggcggggacgacagcgccctgcttctggtcaaagcaacagaggatctagtactcagaatcaaaatcaagataatttaaatcaaggaggatataatcttcgaccccgtacttaccaacctcaaaggtacggaggaggacgtggacgaagatggaacgataatactaacaatcaagagtccagaccatcagatcaaggttctcaaactcctaggccaaatcaagcaggctctggggtgcgtggcaatcagtcacaaactcccagaccagctgctggtcgcggaggaagaggtaaccacaaccgaaaccaacgatcatccggtgctggtgactcacgcgctgtcaataccgtgacacagagtgccacgtcctccacagatgaatcctcttcagctgttacagccgcttccggcggagatcaaagggactaaattgttagcccactgggattcaggggcaacaataacttgtattcctgaaagttttttagaagatgaacaacctattaaaaagactttaataaaaacaattcatggagaaaaacaacaaaatgtttattatgtaacctttaaagttaaaggaagaaaagtggaagcagaagtgatagcttctccttatgagtatattttgctgtcgccaacagatgttccttggttaacacagcaaccacttcagttaacaattttagttcctcttcaagaatatcaagagaaaatcttaagtaagactgctcttccagaagatcaaaaacaacaattaaaaaccttgtttgtcaagtatgacaatctatggcaacattgggaaaatcaagtcgggcatagaaaaattaggccacataatatagcaactggtgattatcctcctcgccctcaaaaacaatatcctattaatcctaaggcaaagcctagtatacaaattgtaatagatgacttattgaaacaaggggtgttaacgcctcaaaatagtacaatgaatacaccagtgtatcctgttcctaaaccagatggaaggtggagaatggtattagattatagagaagtaaataaaactattccattaacagctgcccaaaaccaacactctgctggtattttagctactattgttagacaaaaatataaaactaccttagatttagctaatggattttgggctcatcctattacaccagaatcttattggttaacagcatttacctggcaaggtaaacagtattgttggacacgtcttcctcaaggatttttaaatagtccagcattgtttacagctgatgtagtagatttactaaaagaaatccctaatgtacaagtgtatgttgatgatatatatttaagccatgatgatcctaaagagcatgttcaacaattagaaaaagtgtttcaaattttactacaggcaggatatgtagtatctttgaaaaaatcagaaattggtcaaaaaactgtagaatttttaggatttaatattactaaagaaggtcgtggcctaacagacacttttaaaacaaaactgttaaatattactcctccaaaagacttaaagcaattacaaagcatattaggattgttaaattttgctagaaattttatacctaattttgctgaactggtacaaccattatacaatttaatagcctcagcaaaaggcaaatatattgagtggtctgaagaaaatactaaacaattaaatatggtaatagaagcattaaacactgcctctaatttagaagaaaggttaccagaacagagactggtaattaaagtcaatacttctccatcagcaggatatgtaagatattataatgagactggtaaaaagcctattatgtacctaaattatgtgttttccaaagcagaattaaaattttctatgttagaaaaactattaactacaatgcacaaagccttaattaaggctatggatttggccatgggacaagaaatattagtttatagtcccattgtatctatgactaaaatacaaaaaactccactaccagaaagaaaagctttacccattagatggataacatggatgacttatttagaagatccaagaatccaatttcattatgataaaaccttaccagaacttaagcatattccagatgtatatacatctagtcagtctcctgttaaacatccttctcaatatgaaggagtgttttatactgatggctcggccatcaaaagtcctgatcctacaaaaagcaataatgctggcatgggaatagtacatgccacatacaaacctgaatatcaagttttgaatcaatggtcaataccactaggtaatcatactgctcagatggctgaaatagctgcagttgaatttgcctgtaaaaaagctttaaaaatacctggtcctgtattagttataactgatagtttctatgtagcagaaagtgctaataaagaattaccatactggaaatctaatgggtttgttaataataagaaaaagcctcttaaacatatctccaaatggaaatctattgctgagtgtttatctatgaaaccagacattactattcaacatgaaaaaggcatcagcctacaaataccagtattcatactgaaaggcaatgccctagcagataagcttgccacccaaggaagttatgtggttaattgtaataccaaaaaaccaaacctggatgcagagttggatcaattattacagggtcattatataaaaggatatcccaaacaatatacatattttttagaagatggcaaagtaaaagtttccagacctgaaggggttaaaattattccccctcagtcagacagacaaaaaattgtgcttcaagcccacaatttggctcacaccggacgtgaagccactcttttaaaaattgccaacctttattggtggccaaatatgagaaaggatgtggttaaacaactaggacgctgtcaacagtgtttaatcacaaatgcttccaacaaagcctctggtcctattctaagaccagataggcctcaaaaaccttttgataaattctttattgactatattggacctttgccaccttcacagggatacctatatgtattagtagttgttgatggaatgacaggattcacttggttataccccactaaggctccttctactagcgcaactgttaaatctctcaatgtactcactagtattgcaattccaaaggtgattcactctgatcaaggtgcagcattcacttcttcaacctttgctgaatgggcaaaggaaagaggtatacatttggaattcagtactccttatcacccccaaagtggtagtaaggtggaaaggaaaaatagtgatataaaacgacttttaactaaactgctagtaggaagacccacaaagtggtatgacctattgcctgttgtacaacttgctttaaacaacacctatagccctgtattaaaatatactccacatcaactcttatttggtatagattcaaatactccatttgcaaatcaagatacacttgacttgaccagagaagaagaactttctcttttacaggaaattcgtacttctttataccatccatccacccctccagcctcctctcgttcctggtctcctgttgttggccaattggtccaggagagggtggctaggcctgcttctttgagacctcgttggcataaaccgtctactgtacttaaggtgttgaatccaaggactgttgttattttggaccatcttggcaacaacagaactgtaagtatagataatttaaaacctacttctcatcagaatggcaccaccaatgacactgcaacaatggatcatttggaaaaaaatgaataaagcgcatgaggcacttcaaaatacaacaactgtgactgaacagcagaaggaacaaattatactggacattcaaaatgaagaagtacaaccaactaggagagataaatttagatatctgctttatacttgttgtgctactagctcaagagtattggcctggatgtttttagtttgtatattgttaatcattgttttggtttcatgctttgtgactatatccagaatacaatggaataaggatattcaggtattaggacctgtaatagactggaatgttactcaaagagctgtttatcaacccttacagactagaaggattgcacgttcccttagaatgcagcatcctgttccaaaatatgtggaggtaaatatgactagtattccacaaggtgtatactatgaaccccatccggaacccatagtggtgaaggagagggtcctaggtctttctcaaattctgatgattaattcagaaaacattgctaataatgctaatttgacacaagaagtaaagaagttgttaactgaaatggttaatgaagaaatgcaaagtttgtcagatgtaatgattgactttgaaattcctttaggagaccctcgtgatcaagaacaatatatacatagaaaatgctatcaagaatttgcaaattgttatttagtaaaatataaagaacccaaaccgtggcctaaggagggccttatagctgatcaatgcccattaccaggttaccatgctggattaacctataatagacagtctatttgggattactatattaaagtggagagtattagacctgcaaattggacaacaaagagtaaatatggacaagctagactaggaagtttttatattcctagcagcctgagacaaatcaatgttagtcatgtactattctgtagtgatcaattatattctaaatggtataatatagaaaataccatagaacaaaacgagcggtttctgcttaataaactaaataaccttacatctggaacctcagtattgaagaaaagagctcttccgaaggattggagttctcaaggtaaaaatgctctgtttagagaaatcaatgtgttagatatctgcagtaaacctgaatctgtaatactattgaatacttcatactattccttctctttatgggaaggagattgtaattttactaaagatatgatttctcagttggttccagaatgtgatggattttataacaattctaagtggatgcatatgcatccatatgcttgtagattctggagaagtaagaatgaaaaagaagaaactaaatgtagagatggggaaactaagagatgtctgtattatcctttatgggacagtcccgaatctacatatgattttggttatttagcataccaaaagaattttccttcccctatctgtatagaacaacagaaaattagagatcaagattatgaagtctattctttgtatcaagaacgcaaaatagcttctaaagcatatggaattgatacagttttattctctctaaagaattttcttaattatacaggaactcctgtaaatgaaatgcctaatgcaagagcttttgtaggcctaatagatcccaagtttcctccttcctatcccaatgttactagggaacattatacttcctgtaataataggaaaagaagaagtgttgataataactatgctaagttaaggtctatggggtatgcacttacaggagcagtgcaaaccttatctcaaatatcagatattaatgatgaaaacttacagcaaggaatatatttattaagggatcatgtaataaccttaatggaagctacattgcatgatatatctgttatggaaggaatgtttgctgtacaacatttgcatacacatttgaatcatttgaagacaatgcttctagaaagaagaatagactggacctatatgtctagtacttggctacaacaacaattacagaaatctgatgatgagatgaaagtaataaagagaattgctagaagtttggtatattatgttaaacaaacccatagttctcccacagctacagcctgggagattggattatattatgaattggttatacctaaacatatttacttgaataattggaatgttgtcaatataggtcacttagttaaatcagctggacaattgactcatgtaactatagctcatccttatgaaataatcaataaggaatgtgtagagactatatatctgcatcttgaggactgcacaagacaagattatgtcatatgtgatgtggtaaagatagtgcagccttgtggcaatagctcagacacgagtgattgtcctgtctgggctgaagctgtaaaagaaccatttgtgcaagtcaatcctctgaaaaacggaagttatctggttttggcaagttccacagactgtcagatcccaccatatgttcctagcatcgtgactgttaatgaaacaacgtcatgctttggactggactttaaaaggccactggttgcggaagaaagattgagctttgagccacgactgccaaatctacaactaagattaccacatttggttggaattattgcaaaaatcaaagggataaaaatagaagtcacatcctctggagaaagtataaaagagcagattgaaagagcaaaagctgagctccttcgactggacattcacgagggagatactcctgcctggatacaacagctagctgcagcaacaaaggacgtctggccagcagcagcttctgctctacaaggaattggtaactttttatctgggactgcccaaggaatatttggaactgcctttagtctcttgggatacttaaagcctatcctaataggagtaggggtcattctcttggttattcttatatttaagattgtatcatggattcctacgaaaaagaagaatcagtagcctccacctctggaattcaggacctgcagactctgagtgagcttgttggccctgaaaatgccggagagggagagctgactattgctgaggaacctgaagaaaatcctcgacgccccagacgatatactaaaagagaagtcaaatgtgtgtcttatcatgcatataaagaaattgaggacaaacatcctcaacatattaaactgcaggattggatccccacaccagaggaaatgagtaagtcactctgtaaaagacttattttatgtggattgtatagtgcagaaaaggcctcagagattttaaggatgccttttacagtttcttgggaacaatcagatactgaccctgactgttttattgtaagctatacatgtatattttgtgatgctgtaatacatgatcccatgcccataagatgggatcctgaagttggaatttgggtaaaatataaacccctcagaggaattgttggatctgctgtgtttattatgcataaacatcaaagaaactgttctcttgttaaaccttctaccagtcgctcagaaggtccaaaaccaagacctaggcacgatcctgtccttcgatgtgacatgtttgaaaagcatcacaagcctcggcagaaacgacccaggagacgatccatcgataatgagtcatgtgcttccagtagtgacaccatggccaatgagccaggatcactatgcaccaaccctctttggaatcctggaccgctactatcagggctacttgaagagtccagcaacctaccaaacttggaagttcacatgtcaggtggacccttctgggaagaggtttatggggactcaattttgggtcccccctctgggtcaggtgaacattcagttttataagaattatcagattctaacttgctgtcaggctgtagacccatttgctaatatttttcatggtactgatgaagaaatgtttgacattgattcaggtcctgatgtttggtgttctccctctttgtgtttcaaggtaatttatgaaggggcaatgggccaaaagcaagaacaaaaaacatggctgtgcagactaggacatggtcatcgtatgggagcatgcgattaccgtaaagtagatctgtatgcaatgagacaaggaaaagaaaacccttatggagataggggtgatgcagctttgcaatatgcttatcaggttaaaaggggctgtaaagcagggtgcttggcatcacctgtacttaactacaaagctttgcagtttcatagaaccattatggcagacttcaccaatcctaggattggagaaggacatcttgctcatggttaccaagcagctatggaagcttatggacctcagagaggaagtaacgaggagagggtgtggtggaatgtcactagaaaccagggaaaacaaggaggagagtattacagggaaggaggtgaagaacctcattacccaaatactcctgctcctcatagacgtacctgggatgagagacacaaggttcttaaattgtcctcattcgctactccctctgacatccaacgctgggctactaaagcattgccttatggctggaaagtggtcaccgaaagcggaaatgattatactagccgcagaaagatcagaacattgacagagatgactcaggatgaaattagaaaaaggtgggaaagtggatattgtgaccccttcattgactcaggaagtgactcagatggacccttctaaaagccacagacagtaaaaatgtgttagcactttatacaatattatatctgcttaagctatagaagctttcacatactcagtagctgtttcacaatcaacaaaacaatgatgatgtaatcataaggaagtagtttaaaataggttaagtaagtttactgcagtagataatccctggggaggatctggctctgtaagctggaacagcaatgttttcagttccaatcctctcaaaggagaaccagagggatgatgtgttagttcaaatcccattatcctcatggttcccttttccatagtttactatattaatttaaggataaggttatatatgctttgctatccctgaaggaagcatagctcttcaggtaaagaggccagtattaaaagagctacccttccttttcatataaggatcgaaacctgcttacgttttactttaataaagttaagttttaagttttaaca
>HIV1_NC001802
tggttagaccagatctgagcctgggagctctctggctaactagggaacccactgcttaagcctcaataaagcttgccttgagtgcttcaagtagtgtgtgcccgtctgttgtgtgactctggtaactagagatccctcagacccttttagtcagtgtggaaaatctctagcagtggcgcccgaacagggacctgaaagcgaaagggaaaccagaggagctctctcgacgcaggactcggcttgctgaagcgcgcacggcaagaggcgaggggcggcgactggtgagtacgccaaaaattttgactagcggaggctagaaggagagagatgggtgcgagagcgtcagtattaagcgggggagaattagatcgatgggaaaaaattcggttaaggccagggggaaagaaaaaatataaattaaaacatatagtatgggcaagcagggagctagaacgattcgcagttaatcctggcctgttagaaacatcagaaggctgtagacaaatactgggacagctacaaccatcccttcagacaggatcagaagaacttagatcattatataatacagtagcaaccctctattgtgtgcatcaaaggatagagataaaagacaccaaggaagctttagacaagatagaggaagagcaaaacaaaagtaagaaaaaagcacagcaagcagcagctgacacaggacacagcaatcaggtcagccaaaattaccctatagtgcagaacatccaggggcaaatggtacatcaggccatatcacctagaactttaaatgcatgggtaaaagtagtagaagagaaggctttcagcccagaagtgatacccatgttttcagcattatcagaaggagccaccccacaagatttaaacaccatgctaaacacagtggggggacatcaagcagccatgcaaatgttaaaagagaccatcaatgaggaagctgcagaatgggatagagtgcatccagtgcatgcagggcctattgcaccaggccagatgagagaaccaaggggaagtgacatagcaggaactactagtacccttcaggaacaaataggatggatgacaaataatccacctatcccagtaggagaaatttataaaagatggataatcctgggattaaataaaatagtaagaatgtatagccctaccagcattctggacataagacaaggaccaaaggaaccctttagagactatgtagaccggttctataaaactctaagagccgagcaagcttcacaggaggtaaaaaattggatgacagaaaccttgttggtccaaaatgcgaacccagattgtaagactattttaaaagcattgggaccagcggctacactagaagaaatgatgacagcatgtcagggagtaggaggacccggccataaggcaagagttttggctgaagcaatgagccaagtaacaaattcagctaccataatgatgcagagaggcaattttaggaaccaaagaaagattgttaagtgtttcaattgtggcaaagaagggcacacagccagaaattgcagggcccctaggaaaaagggctgttggaaatgtggaaaggaaggacaccaaatgaaagattgtactgagagacaggctaattttttagggaagatctggccttcctacaagggaaggccagggaattttcttcagagcagaccagagccaacagccccaccagaagagagcttcaggtctggggtagagacaacaactccccctcagaagcaggagccgatagacaaggaactgtatcctttaacttccctcaggtcactctttggcaacgacccctcgtcacaataaagataggggggcaactaaaggaagctctattagatacaggagcagatgatacagtattagaagaaatgagtttgccaggaagatggaaaccaaaaatgatagggggaattggaggttttatcaaagtaagacagtatgatcagatactcatagaaatctgtggacataaagctataggtacagtattagtaggacctacacctgtcaacataattggaagaaatctgttgactcagattggttgcactttaaattttcccattagccctattgagactgtaccagtaaaattaaagccaggaatggatggcccaaaagttaaacaatggccattgacagaagaaaaaataaaagcattagtagaaatttgtacagagatggaaaaggaagggaaaatttcaaaaattgggcctgaaaatccatacaatactccagtatttgccataaagaaaaaagacagtactaaatggagaaaattagtagatttcagagaacttaataagagaactcaagacttctgggaagttcaattaggaataccacatcccgcagggttaaaaaagaaaaaatcagtaacagtactggatgtgggtgatgcatatttttcagttcccttagatgaagacttcaggaagtatactgcatttaccatacctagtataaacaatgagacaccagggattagatatcagtacaatgtgcttccacagggatggaaaggatcaccagcaatattccaaagtagcatgacaaaaatcttagagccttttagaaaacaaaatccagacatagttatctatcaatacatggatgatttgtatgtaggatctgacttagaaatagggcagcatagaacaaaaatagaggagctgagacaacatctgttgaggtggggacttaccacaccagacaaaaaacatcagaaagaacctccattcctttggatgggttatgaactccatcctgataaatggacagtacagcctatagtgctgccagaaaaagacagctggactgtcaatgacatacagaagttagtggggaaattgaattgggcaagtcagatttacccagggattaaagtaaggcaattatgtaaactccttagaggaaccaaagcactaacagaagtaataccactaacagaagaagcagagctagaactggcagaaaacagagagattctaaaagaaccagtacatggagtgtattatgacccatcaaaagacttaatagcagaaatacagaagcaggggcaaggccaatggacatatcaaatttatcaagagccatttaaaaatctgaaaacaggaaaatatgcaagaatgaggggtgcccacactaatgatgtaaaacaattaacagaggcagtgcaaaaaataaccacagaaagcatagtaatatggggaaagactcctaaatttaaactgcccatacaaaaggaaacatgggaaacatggtggacagagtattggcaagccacctggattcctgagtgggagtttgttaatacccctcccttagtgaaattatggtaccagttagagaaagaacccatagtaggagcagaaaccttctatgtagatggggcagctaacagggagactaaattaggaaaagcaggatatgttactaatagaggaagacaaaaagttgtcaccctaactgacacaacaaatcagaagactgagttacaagcaatttatctagctttgcaggattcgggattagaagtaaacatagtaacagactcacaatatgcattaggaatcattcaagcacaaccagatcaaagtgaatcagagttagtcaatcaaataatagagcagttaataaaaaaggaaaaggtctatctggcatgggtaccagcacacaaaggaattggaggaaatgaacaagtagataaattagtcagtgctggaatcaggaaagtactatttttagatggaatagataaggcccaagatgaacatgagaaatatcacagtaattggagagcaatggctagtgattttaacctgccacctgtagtagcaaaagaaatagtagccagctgtgataaatgtcagctaaaaggagaagccatgcatggacaagtagactgtagtccaggaatatggcaactagattgtacacatttagaaggaaaagttatcctggtagcagttcatgtagccagtggatatatagaagcagaagttattccagcagaaacagggcaggaaacagcatattttcttttaaaattagcaggaagatggccagtaaaaacaatacatactgacaatggcagcaatttcaccggtgctacggttagggccgcctgttggtgggcgggaatcaagcaggaatttggaattccctacaatccccaaagtcaaggagtagtagaatctatgaataaagaattaaagaaaattataggacaggtaagagatcaggctgaacatcttaagacagcagtacaaatggcagtattcatccacaattttaaaagaaaaggggggattggggggtacagtgcaggggaaagaatagtagacataatagcaacagacatacaaactaaagaattacaaaaacaaattacaaaaattcaaaattttcgggtttattacagggacagcagaaatccactttggaaaggaccagcaaagctcctctggaaaggtgaaggggcagtagtaatacaagataatagtgacataaaagtagtgccaagaagaaaagcaaagatcattagggattatggaaaacagatggcaggtgatgattgtgtggcaagtagacaggatgaggattagaacatggaaaagtttagtaaaacaccatatgtatgtttcagggaaagctaggggatggttttatagacatcactatgaaagccctcatccaagaataagttcagaagtacacatcccactaggggatgctagattggtaataacaacatattggggtctgcatacaggagaaagagactggcatttgggtcagggagtctccatagaatggaggaaaaagagatatagcacacaagtagaccctgaactagcagaccaactaattcatctgtattactttgactgtttttcagactctgctataagaaaggccttattaggacacatagttagccctaggtgtgaatatcaagcaggacataacaaggtaggatctctacaatacttggcactagcagcattaataacaccaaaaaagataaagccacctttgcctagtgttacgaaactgacagaggatagatggaacaagccccagaagaccaagggccacagagggagccacacaatgaatggacactagagcttttagaggagcttaagaatgaagctgttagacattttcctaggatttggctccatggcttagggcaacatatctatgaaacttatggggatacttgggcaggagtggaagccataataagaattctgcaacaactgctgtttatccattttcagaattgggtgtcgacatagcagaataggcgttactcgacagaggagagcaagaaatggagccagtagatcctagactagagccctggaagcatccaggaagtcagcctaaaactgcttgtaccaattgctattgtaaaaagtgttgctttcattgccaagtttgtttcataacaaaagccttaggcatctcctatggcaggaagaagcggagacagcgacgaagagctcatcagaacagtcagactcatcaagcttctctatcaaagcagtaagtagtacatgtaatgcaacctataccaatagtagcaatagtagcattagtagtagcaataataatagcaatagttgtgtggtccatagtaatcatagaatataggaaaatattaagacaaagaaaaatagacaggttaattgatagactaatagaaagagcagaagacagtggcaatgagagtgaaggagaaatatcagcacttgtggagatgggggtggagatggggcaccatgctccttgggatgttgatgatctgtagtgctacagaaaaattgtgggtcacagtctattatggggtacctgtgtggaaggaagcaaccaccactctattttgtgcatcagatgctaaagcatatgatacagaggtacataatgtttgggccacacatgcctgtgtacccacagaccccaacccacaagaagtagtattggtaaatgtgacagaaaattttaacatgtggaaaaatgacatggtagaacagatgcatgaggatataatcagtttatgggatcaaagcctaaagccatgtgtaaaattaaccccactctgtgttagtttaaagtgcactgatttgaagaatgatactaataccaatagtagtagcgggagaatgataatggagaaaggagagataaaaaactgctctttcaatatcagcacaagcataagaggtaaggtgcagaaagaatatgcatttttttataaacttgatataataccaatagataatgatactaccagctataagttgacaagttgtaacacctcagtcattacacaggcctgtccaaaggtatcctttgagccaattcccatacattattgtgccccggctggttttgcgattctaaaatgtaataataagacgttcaatggaacaggaccatgtacaaatgtcagcacagtacaatgtacacatggaattaggccagtagtatcaactcaactgctgttaaatggcagtctagcagaagaagaggtagtaattagatctgtcaatttcacggacaatgctaaaaccataatagtacagctgaacacatctgtagaaattaattgtacaagacccaacaacaatacaagaaaaagaatccgtatccagagaggaccagggagagcatttgttacaataggaaaaataggaaatatgagacaagcacattgtaacattagtagagcaaaatggaataacactttaaaacagatagctagcaaattaagagaacaatttggaaataataaaacaataatctttaagcaatcctcaggaggggacccagaaattgtaacgcacagttttaattgtggaggggaatttttctactgtaattcaacacaactgtttaatagtacttggtttaatagtacttggagtactgaagggtcaaataacactgaaggaagtgacacaatcaccctcccatgcagaataaaacaaattataaacatgtggcagaaagtaggaaaagcaatgtatgcccctcccatcagtggacaaattagatgttcatcaaatattacagggctgctattaacaagagatggtggtaatagcaacaatgagtccgagatcttcagacctggaggaggagatatgagggacaattggagaagtgaattatataaatataaagtagtaaaaattgaaccattaggagtagcacccaccaaggcaaagagaagagtggtgcagagagaaaaaagagcagtgggaataggagctttgttccttgggttcttgggagcagcaggaagcactatgggcgcagcctcaatgacgctgacggtacaggccagacaattattgtctggtatagtgcagcagcagaacaatttgctgagggctattgaggcgcaacagcatctgttgcaactcacagtctggggcatcaagcagctccaggcaagaatcctggctgtggaaagatacctaaaggatcaacagctcctggggatttggggttgctctggaaaactcatttgcaccactgctgtgccttggaatgctagttggagtaataaatctctggaacagatttggaatcacacgacctggatggagtgggacagagaaattaacaattacacaagcttaatacactccttaattgaagaatcgcaaaaccagcaagaaaagaatgaacaagaattattggaattagataaatgggcaagtttgtggaattggtttaacataacaaattggctgtggtatataaaattattcataatgatagtaggaggcttggtaggtttaagaatagtttttgctgtactttctatagtgaatagagttaggcagggatattcaccattatcgtttcagacccacctcccaaccccgaggggacccgacaggcccgaaggaatagaagaagaaggtggagagagagac
>HIV2_NC001722
tgcagggactttccagaaggggctgtaaccaagggagggacatgggaggagctggtggggaacgccctcatacttactgtataaatgtacccgcttcttgcattgtattcagtcgctctgcggagaggctggcagatcgagccctgagaggttctctccagcactagcaggtagagcctgggtgttccctgctggactctcaccagtacttggccggtactgggcagacggctccacgcttgcttgcttaaagacctcttcaataaagctgccagttagaagcaagttaagtgtgtgttcccatctctcctagtcgccgcctggtcattcggtgttcatctgagtaacaagaccctggtctgttaggacccttctcgctttgggaatccaaggcaggaaaatccctagcaggttggcgcccgaacagggacttgaagaggactgagaagccctggaactcggctgagtgaaggcagtaagggcggcaggaacaaaccacgacggagtgctcctagaaaggcgcgggccgaggtaccaaaggcggcgtgtggagcgggagtgaaagaggcctccgggtgaaggtaagtacctacaccaaaaactgtagccagaaaaggcttgttatcctacctttagacaggtagaagattgtgggagatgggcgcgagaaactccgtcttgagagggaaaaaagcagacgaattagaaaaagttaggttacggcccggcggaaagaaaaagtacaggttaaaacatattgtgtgggcagcgaatgaattggataaattcggattggcagagagcctgttggagtcaaaagaaggttgccaaaagattctcagagttttagatccattagtaccaacagggtcagaaaatttaaaaagcctttttaataccgtctgcgtcatttggtgcttgcacgcagaagagaaagtgaaagatactgaggaagcaaagaaactagcacagagacatctagtggcagaaactggaactgcagagaaaatgccaaatacaagtagaccaacagcaccacctagtgggaaaagaggaaactaccccgtgcaacaagcgggtggcaactatgtccatgtgccactgagcccccgaactctaaatgcatgggtaaaattagtggaggaaaagaagttcggggcagaagtagtgccaggatttcaggcactctcagaaggctgcacgccctatgatattaatcaaatgcttaattgtgtgggcgatcaccaagcagctatgcaaataatcagagagattattaatgaagaagcagcagactgggattcgcagcacccaataccaggccccttaccagcaggacagctcagagacccaagagggtctgacatagcaggaacaacaagcacagtagatgaacagatccagtggatgtataggccacaaaatcccgtaccggtagggaacatctacagaagatggatccaaatagggctgcaaaagtgtgtcagaaagtacaacccaactaacatcttagacataaaacagggaccaaaagaaccgttccaaagctatgtagacaggttctacaaaagcttgagggcagaacaaacagacccagcagtaaaaaattggatgacccaaacgctgctaatacagaatgccaacccagactgcaagttagtactaaaaggactggggatgaatcccaccctagaagagatgctaaccgcctgccagggggtaggcggaccaggccagaaagccaggctaatggctgaagccctaaaagaggctatgggaccaagccctatcccatttgcagcagcccaacaaagaaaggcaattaggtattggaactgtggaaaggagggacactcggcaagacagtgccgagcacctagaagacagggctgctggaagtgtggcaagccaggacacatcatggcaaactgcccggaaagacaggcaggttttttagggttgggcccacggggaaagaagcctcgcaacttccccgtgacccaagcccctcaggggctgataccaacagcacctccggcagatccagcagcggaactgttggagagatatatgcagcaagggagaaagcagagggagcagagggagagaccatacaaagaggtgacggaggacttgctgcacctcgagcagagagagacacctcacagagaggagacagaggacttgctgcacctcaattctctctttggaaaagaccagtagtcacagcgtacatcgaggatcagccggtagaagtcttactagacacaggggctgatgactcaatagtagcaggaatagaattaggggacaattacactccaaaaatagtagggggaatagggggatttataaacaccaaagaatacaaaaatgtagaaataaaagtactaaataaaagagtaagagccaccataatgacaggagataccccaatcaacatctttggcagaaatattctgacagccttaggcatgtcattaaatttaccagttgccaagatagagccaataaaagtaacattgaagccagggaaagatggaccaaggctgaaacaatggcccctaacaaaagagaaaatagaagcactaaaagagatctgtgaaaaaatggaaaaagagggccagctagaagaggcacctccaactaatccttataatacccccacatttgcaattaagaaaaaggacaagaacaaatggaggatgctgatagattttagagaactaaataaggtgactcaagatttcacagaaattcagctaggaattccacacccggcaggactagccaaaaagaaaaggatctctatattagatgtaggggatgcctatttttccataccactacatgaagattttaggcagtatactgcatttaccctaccagcagtaaacaatatggaaccaggaaaaagatatatatataaagtcttgccacaaggatggaagggatcaccagcaatttttcaatacacaatgaggcaagtcttagaacctttcagaaaagcaaacccagatgtcattctcatccagtacatggatgatatcttaatagctagtgacaggacaggtttagagcatgacaaagtggtcctgcagctaaaagaacttctaaatggcctagggttttctactccagatgagaagttccaaaaagaccctccatttcaatggatgggctgtgaactatggccaactaaatggaagctgcagaaactacaactgccccagaaagacatatggacagtcaatgacatccaaaagctagtgggagtcttaaattgggcggcacaaatctattcaggaataaaaaccaaacacttatgtagactaattagaggaaaaatgacactcacagaagaagtgcagtggacagaactagcagaagcagagctagaagaaaacaaaattatcttgagccaggaacaagaaggatattattaccaagaagaaaaagaattagaggcaacaatccaaaaaagccaaggacatcaatggacatacaaaatacaccaggaagagaaaatcctaaaagtaggaaagtatgcaaagataaaaaatacccataccaatggggtcagattactagcacaggtagttcagaaaataggaaaagaggcactagtcatttggggacggataccaaaatttcacctgccagtggagagagagacctgggagcagtggtgggataactactggcaagtgacatggatcccagagtgggactttgtatctaccccaccactggtcaggttaacatttaacctagtaggagatcctataccaggcgcagagaccttctacacagatggatcatgcaatagacagtcaaaagagggaaaagcaggatatgtaacagatagaggaaaagacaaagtaaaagtattagaacaaactaccaatcagcaggcagaattagaagtctttcggatggcactggcagactcaggcccaaaggttaatatcatagtagattcacagtatgtaatggggatagtagcaggccagccaacagagtcagaaaatagaatagtgaaccagatcatagaagaaatgataaagaaggaagcagtctatgttgcatgggtcccagcccataaaggcataggaggaaaccaggaagtagaccatttagtaagtcaaggcatcagacaagtattattcctggaaaagatagagcccgctcaagaggaacatgaaaaatatcatagcattataaaagaactaacccataaatttggaataccccttctagtagcaagacagatagtaaactcatgtgcccaatgccaacagaaaggagaagccatacatgggcaagtaaatgcagaaataggcgtttggcaaatggactacacacacttagaaggaaaaatcattatagtagcagtacatgttgcaagtggattcatagaagcagaagtcatcccacaggaatcaggaaggcagacagcactcttcctattaaaactggccagtaggtggccaataacgcacttgcacacagacaatggccccaacttcacttcacaggaagtgaagatggtggcatggtgggtaggtatagaacaatcctttggagtaccttacaacccacaaagccagggagtagtagaagcaatgaatcaccacctaaagaatcagataagtagaattagagaacaggcaaatacaatagaaacaatagtactgatggcagttcattgcatgaattttaaaagaaggggaggaataggggatatgaccccagcagaaagactaatcaacatgattaccacagaacaagaaatacaattcctccaaagaaaaaattcaaattttaaaaatttccaggtctattacagagaaggcagagatcagctgtggaaaggacctggtgaactactgtggaagggagaaggagcagtcatagtcaaggtagggacagacataaaagtagtaccaagaaggaaggccaagattatcagggactatggaggaagacaggaactggatagtagtccccacctggagggtgccagggaggatggagaaatggcatgcccttgtcaagtacctgaaatacagaacaaaagacctagaggaggtgcgctatgttccccaccacaaggtgggatgggcatggtggacttgcagcagggtaatattcccactacaaggaaaaagtcatctagaaatacaggcatattggaacctaacaccagaaaaaggatggctctcctctcatgcagtaagattaacctggtatacagaaaagttctggacagatgttaccccagactgtgcagacatcctaatacatagcacttatttctcttgctttacggcaggtgaagtaagaagagccatcagaggggaaaagttattgtcctgctgcaactatccccaagctcataaagcacaggtaccatcacttcaatacctagccctagtagtagtacaacaaaatgacagaccccagagaaagggtaccgccaggaaacagtggagaagagaccattggagaggccttcgagtggctagagaggaccatagaagccttaaacagggaggcagtgaaccatctgccccgagagctcattttccaggtgtggcaaaggtcctggagatattggcatgatgaacaagggatgtcagcaagctacacaaagtatagatatttgtgcctaatgcaaaaagctatatttacacatttcaagagagggtgcacttgctggggggaggacatgggccgggaaggattggaagaccaaggacctccccctcctccccctccaggtctagtctaatgactgaagcaccaacagagtttcccccagaagatgggaccccacggagggacttagggagtgactgggtaatagaaactctgagggaaataaaggaagaagccttaagacattttgatccccgcttgctaattgctcttggctactatatccataatagacatggagacacccttgaaggcgccagagagctcattaaaaccctacaacgagccctcttcgtgcacttcagagcgggatgtaaccgctcaagaattggctaaacaaggagaagaactccttgcccagctgcaccgacccctagagccatgcactaacaaatgctattgtaagcgatgcagtttccattgccagctgtgtttctcgaaaaaggggctcggaatatcatatgagcgaaagggcagacgaagaaggactccaaggaaaactaagactccttcgccttctgcaccagacaagtgagtatggagcctggtaggaatcagctgtttgttgtcattttactaacaagtgcttgcttagtatattgtagccagtatgtgactgttttctatggcatacccgcgtggaaaaatgcatctattcccttattttgtgcaactaaaaatagagacacttgggggaccatacagtgcttgccagacaatgatgattatcaggaaataattttaaatgtgacagaggcttttgatgcatggaataatacagtgacagaacaagcagtagaagatgtctggcatctatttgagacatcaataaaaccatgtgtcaagctaacacctctatgtgtggcaatgaattgtagcagggttcaagggaataccacgaccccgaatcccaggacctcgagttccacaacctcgagaccacccacatccgcagcctccataataaatgaaacttctaactgcatagaaaacaacacatgcgcaggattagggtatgaggagatgatgcaatgtgagttcaatatgaaggggttagaacaagataagaaaaggaggtataaggacacatggtatttagaagatgtggtttgtgacaacacaacagctggcacatgttacatgagacattgcaacacatcaatcatcaaagagtcatgtgataagcactattgggatgctatgaggtttagatactgtgcaccaccgggctttgccctattaagatgtaatgataccaactattcaggctttgaacctaagtgcactaaagtagtagctgcttcatgcacaaggatgatggaaacgcaaacttctacttggtttggctttaatggcactagagcagaaaatagaacatatatctattggcatggcagagataataggactatcattagcttaaacaagtattataatctcacaatgcgttgtaagagaccaggaaataagacagttttaccaataacacttatgtcaggattagtgtttcactctcagccaatcaacacaaggcctaggcaggcatggtgccggtttggaggcagatggagggaagccatgcaggaggtgaagcaaacccttgtacaacatcccagatacaaaggaatcaatgatacagggaaaattaactttacgaaaccgggagcaggctcagacccggaagtggcatttatgtggactaactgcagaggagaatttctctactgtaacatgacttggttcctcaattgggtagaagacaagaaccaaacacggcgcaactattgccatataaagcagataattaatacctggcataaagtagggaaaaatgtatatttgcctcctagggaaggggagttggcctgtgaatcaacagtaaccagcataattgctaacattgacatagataaaaatcggactcataccaacattacctttagtgcagaagtggcagaactgtaccgattagaactgggagactacaaattaatagaaataacaccaattggcttcgcacctacagatcagagaaggtactcctcaactccagtgaggaacaaaagaggtgtgttcgtgctagggttcttgggttttctcgcgacagcaggttctgcaatgggcgcgcggtccctgacgctgtcagcccagtcccggactttactggccgggatagtgcagcaacagcaacagctgttggacgtagtcaagagacaacaagaaatgttgcgactgaccgtctggggaacgaaaaacctccaggcaagagtcactgctatcgagaagtacctaaagcatcaggcacagctaaattcatggggatgtgcgtttagacaggtctgccacactactgtaccgtgggtaaatgactctttatcgcctgactggaaaaatatgacatggcaggagtgggagaaacaagtccgctacctagaggcaaatatcagtcaaagtttagaagaagcccaaattcaacaagaaaagaatatgtatgaattacaaaaattaaatagctgggatattcttggcaactggtttgacttaacctcctgggtcaagtatattcaatatggagtgcatatagtagtgggaataatagctttaagaatagcaatctatgtagtgcaattgttaagtagatttagaaagggctataggcctgttttctcttccccccccggttatctccaacagatccatatccacaaggaccggggacagccagccaacgaaggaacagaagaagacgtcggaggcgacagtggttacgacttgtggccttggccaataaactatgtgcagttcctgatccacctactgactcgcctcttgatcgggctatacaacatctgcagagacttactatccaagaactccccgacccgccgactgatctcccagagtctaacagcaatcagggactggctgagacttaaggcggcccaactgcaatatgggtgcgagtggatccaagaagctttccaagcattcgcgaggactacgagagagactcttgcgggcgcgtggggatggttatgggaagcagcgcgacgcatcgggaggggaatactcgcagttccaagaagaatcaggcagggagcagaactcgccctcctgtgagggacagcagtatcagcagggagagtacatgaacagcccatggagaaacccagcaacagaaagacagaaagatttgtataggcagcaaaatatggatgatgtagattctgatgatgatgacctaataggagttcctgttacaccaagagtaccacggagagaaatgacctataaattggcaatagatatgtcacattttataaaagaaaaagggggactgcaagggatgttttacagtaggaggagacatagaatcctagacatatacctagaaaaagaggaagggataataccagattggcagaattatactcatgggccaggagtaaggtacccaatgtacttcgggtggctgtggaagctagtatcagtagaactctcacaagaggcagaggaagatgaggccaactgcttagtacacccagcacaaacaagcagacatgatgatgagcatggggagacattagtgtggcagtttgactccatgctggcctataactacaaggccttcactctgtacccagaagagtttgggcacaagtcaggattgccagagaaagaatggaaggcaaaactgaaagcaagagggataccatatagtgaataacaggaacaaccatacttggtcaaggcaggaagtagctactaagaaacagctgaggctgcagggactttccagaaggggctgtaaccaagggagggacatgggaggagctggtggggaacgccctcatacttactgtataaatgtacccgcttcttgcattgtattcagtcgctctgcggagaggctggcagatcgagccctgagaggttctctccagcactagcaggtagagcctgggtgttccctgctggactctcaccagtacttggccggtactgggcagacggctccacgcttgcttgcttaaagacctcttcaataaagctgccagttagaagcaagttaagtgtgtgttcccatctctcctagtcgccgcctggtcattcggtgttcatctgagtaacaagaccctggtctgttaggacccttctcgctttgggaatcca
>HML1a_repbase_HERV-K14CI_LTR14C
tgccagttgagttggtctcccctgtgtgagacacccatgggaagccatgggcggcctctgaggagaaaagtctccttattgccttcatgtctttatgccccgagagcataaccgctcagcggcattccacaggttgctcagggagataacactcccttgaagcagtggagtataatcaaacatcttggctcctcctgaaacccactcccacccgtttcagtcccgataagttaaagatcttaagtagtttagacacacgcctttgctcaaggaaattcacagaaaccgccactgctacacatcttatcgaatgactcacgagttctccttcactgattaatccttttcctcatcccttcctccccctcccatctgccctaagaacaaagagcttgtaaaccaataaattgggtggagcccaagagctctgggccgtgagcaagcctccgatgctctggtcccctggacccgccttttaaacgcttattctgtctctttctaactcctttgtctccgccggactcggggtacccactgggtggtgtggggctggtttccccaacatctggtgcccaacgcggggctccctataatctctacaaataatccagtgaagaaatgccagagcgtggaaagtggaggacgactgacaaaggacgcccgagtacgttttcacttcaagctctacaggtaagtagggcactcagagaattccagggtaacctcaggaaaatatgggtcaggctgaaagtaagtttgctaattacttaagcctggtgcagcagttattgtgccacagaggggtaattgtgagtacccaaaatctcacatctttgttccatctcatagaaaagtattctccttggttcccggaatatggaaccatgaatgtaaaagattgggacaaggtcggatcagacttaaaacgagcacaacaagagggccacgatattcccttctccacttggtctgtgtggtcagcaattaaaacagcactggagcccttccacactgaggaggaggaggagaagtttcaggatgacatagaaaagtttaataatcaggagtctgatgatcagcaaagtgaaccatcacagtctagttttaaaaagggggagaaatgggaagctatatatgctaacctccaaaaacttatgaaagaaacagttccacctactgcagaaacagtgccacctactgcgcctttaggggaaggtccggaatggccacccccacctcagccttatgaatttttggaangggagcctgagacgcggcttgccactcccattgttgcacgccccaccattaactatggcaaagggaagcttcaggcttgcccaacagccaattacagtgagggaatgatccaggcttgtccacctgttaattatggtagaggaatgctgcaagccagcccaaatacaaattatggtgcagggacaatccaggcatccatttgccaggcacgagaaatgggggatttggatgcttggcagtttctggtaattatttctccagctgaggagcccagagaacatgctcaagcatgctgggagccatttccttttaaaatattaaaagacttaaagcaagcaattggacaatatgggccaaattctccttatgttcattccttgttacaatctgtggcttataaccggcatttaatacctatggattgggagtcattagcccgatccaccctgtccccctctcaatttctccaatttaaaacctggtggacagatgaagcaacaaatcaggcatgcagaaatgctcaagcccaacctcccattaatatcacatctgatcaattgcttggaatcggacaggcatggggtactgtaaatcaacagatggtaatgggtgatgaggctgttgatcagctcagaactatatgcctaagagcctgggaaaaaattcatgaccctggtactacttatccttcttttaactcagttcgacagggtccaagggagccttatccagattttatcgcccatttgcaagacgcggctcaaaaggctattttggattctcatgccaggaaagtgatcattcagctgcttgcttatgaaaatgctaatacagaatgtcaggcagcaattagacctattaagggaaaggcagatctaaatgaggaaaaaactttaagtgaatacattaaagcctgtgatggcattggggggcacttatataaggccagcctccttgctcaggcaatggctggactaagggtaacaaaaaacacacgagtgttccctggatcttgctataattgtggacagataggacatacaaaaagagagtgtacaaagagccaaaaaaggcaaaactcaggaggaaaaagcagggaaccaggtacctttcctagatgtaaaaaaggaaaacactgggctaatcaatgtcattcaaagtttgataacagcggacagcccttgccgggaaacggacagaggggccagccccaggccctgattcaaaatggggcattcccaattcaggatgggacatccctgactccaaacggagtgttcccagcccagtctatccctgtacaaatgtacagcaattgtccccctccacagctaaaagtggggcagtagatttatgctgtacaaaagctgtatccctccttcctggggagcctcctaggaaggtcccaatgggagtttacggcccattgccaaatggcacggtgggacttatactgggaaggtccagcttaaacttaaagggaattcaagtacatactggagtagtggactctgattgccagggagaaattcaaattgttatctcctccactgttccctggagtgctaatccaggtgacagaatagctcaactgttgcttttaccatatgttaagttaggagaaagctcagaaaaaagaacaggaggatttggaagcacaaattcagcaggcaaggctgcctattgggtaaatcaagtctctgacaatagacctatttgtatggtcactattcaaggaaaacaatttgagggtctggtcgacacaggagcagatgtgtcgatcatagctctttatcaatggccaaaaaactggcccaaacaaaaggccccagtgggtcttgttggggtcagaactgcttcagaagttttccaaagtacttttatcttaccatgtcttggtccagaagaacaggaaggcacaataaaacctgtaattatacccattcctgttaacttatgggggagagatctgcttcagcaatggggcacagaaatttcaatcccttctccccggtatggtcaagctagtcaaaaaataatgtcaaacatgggctatgttcccagaaaaggcctaggaaaacaggagacgggcattattgaacccatacaggttactgtaaaaaatgaccgaaaaggattaggttaccatttttaggggtggtcactgttgagcctccaagtcctattcccttaaaatggaagacccaaaatcctgtttgggtcaagcagtggccactttctcaggaaaaattgggggccttacaggaattagtcaaagagcaattaaacaaaggaaacattgagcccacattttctccatggaattcgccagtgtttgtaataaagaaaaaatccggcagatggcgcatgctaaccgacttacgagcggtcaatgcagtcatccagccaatgggggccctgcagccagggcttccatcccccaccatgattcctagagactggccattaataattatagatttgaaggattgcttttttaatattcctctagcagagtctgattttgagaaatttgcttttactattcctgctatgaacaacaaggaaccagcagccagatatcattggaaagtcctgccacagggtatgttgaatagtcctactatttgtcaaacttttgtggggaaggctattcaacctgtgagagatcagtttccagattcgtatatcattcattatatggatgacatattgtgtgcggccgaaaatcgagaccaacttatccagtgttattcatatttacaggaggtggtagccaatgctggattgctcatagcaccagataaaattcaaacggccactcctttccaatatttgggaatgcaggttcaggaaagggcaattaaaccccaaaaggttcaaattcgaaaagactctctgaaaactttaaatgattttcaaaaattattaggggatatcaattggattcgacctactttgggaatccctacctatgctatgtctaatctgttctctattttaagaggagaccctgctctcaatagtaaacgagaactgactcctgaggctgacaaagaattacaaatgattgaagaaaaaatacaacaggcccaggttaatagaatagactcaagtttaccattacagttcattgtgttccctactctccattctcctacaggggttatagttcagagtgaggacttagttgaatggtcttttctgcctcacaatactgttagaacactcacagtatacttggatcagatggcaatcttgattgggcaagctcaccttagagttgttaaactttgtggctcagatccagataagattatagttccaatgaataaaaatcagattcggcaagcctttgttaatttggtcaattggcaaataaatttagctggcttcattggagttcttgacaatcactatccaaaaaacaatttttttcagtttttaaagctaacaacatgggtccttccaaaaattacccattgtgctccattggaaggagcagtgactgtgtttacagatggctctagccatggaaaagcagcttatgtgggacctaaaaacagaattattcaaactgactttcaatcggcacagagggctgaattacaggcagttatagctgtgttagaagactttaagcaacctgtaaatattgtctctgattcagcttatgttgttcaagccactcaatacatagaaactgcactcattaaatatcttgtggatgaacaactctatcagctgttttcttctttacaaaaggcagtgcgtgatcactattttcctttctatatcatgcacattcgagcatatactaatctccctgggaccgttgtaagggctaacgatcaagctgatttactagtttccactgtgcttactaatgcccaagattttcactccctaacacatgttaatgcagcaggacttaaacaaaaatatcaaattacttggagacaggcaaaggacattgtgcaacattgccctcagtgccaggtactacaactgccacatgaagggactggtgttaacccatggggattaacccccaatatgttgtggcaaatggacgtaacccatgtaccttcattcgggaaactttcatacgtccatgttactatagataccttttctcattttgtatgggcaacttgccaaacaggtgaggcagctgctcatattaaaagacatttactttcctgtttcgctgccatgggcatcccacaaaagattaaaacagacaatggcccaggctactgtagtaaatctttacaagcgttccttcaacaatggcacattgagcacagtactggaataccctataattctcaaggccaagccattgttgaacaggctaatcgaaccttaaaatctcaattacaaaaacaaaagacagaaggggggaaccagagaatactctactccccatatgcagctacaattggctcttattatcactttaaattttttgaatttgtctagagatcaggttacaacggcagcagagcagcatttgacagggcaaaaaataaatcctcatgaaggaaaacatgtgtggtggaaggacgtcagaaccaaaacctgggaaaagggcaaaatcattacatggggtcgagggtttgcttgtatctcaccaggagagaatcagcttcctgtctgggtacccacaagacatcttaagctgtgccatgagccagaatccaaggaagaggaaaagacctcggaacgtccctgcacccccagttcatcagatggctcagatgaacatctctgttgagcagatggaaaccagtaaaactcaccaagcaactccaccgacctgggggcagatgaagagactagctcacattgcagaagagaacctgaggtctcagaacaagctgctgaccaccagtaatctaatggtagctatgatggtggtaatctccttggtggtgagtctccccgtagctgaggcagatcaaaattacacttattgggcctacattccattcccaccactgattaggcctgttacatggttagaccccccagtggaggtttatgttaatgatagtgtctggatgcctggaccaacagataaccgaggtcctactcatccagaggaggaaggaatgttaatgaatgtttccattggttatcgctttcctcccatctgcctggggccagcagcaggatgtttaaattatgataaacaaagttggatggtttatgtccctgcacataatggatcaaaagcctctattcatgcaatcagtggaagaacatttcaatctttggacactattaaataccttgagcatggctatgttatgacacatcgccagattaataaatttaaacctaataagaagccctgccctaggcaggccactaaatggtctgaaaagctagaggtgctaacctgggaagattgtattgcaaacagcgctgctgtactgcaaaataattcctatggaatcatcattgattgggcccctaggggacactttgcagtaaattgtactggacagagcaaagattgtagagagactccttttgcaaatgactacccagataatgcaccaaaattatatagaagaattgaaacaaattaccctattaagtgggaggagaatggtatggctcctccaagcccaaaaatgattgatccaattataagtccagaacatccagaattgtggaaattaatgatggctcaaaccccaattcggatttggaaaggagaatataaaacagagacccatagtaaaaaacttcgatttgttgtagccatgacctctaatcagacggtcccattgcagagttgtgttaaacctccttttatgttggcagtgggaaaaattaatatcctacctgactctcaaaccatatcatgcctcaactgtcatctttttacctgcattaattctacctttaataaagataatagcattttactggttagggcccgagaaggagtttggatacctgtttccctcaatagaccttgggaggcctctccctccatacatattatcactgaagtactaaaaggaatacttaatagatcaaagagattcatatttactttaatagctgtgatcatgggccttatagctgtcacagctactgctgctgctgctggtgttgctttgcactcttctattcaaactgcgggctttgtggatagttggcagaaaaattcttctaagctttggaattcccaaagccaaatagatcaaaaattggcaaatcaaattaatgatctccgtcaaacagtaatttggatgggagatcggattatgagcttggagcatagaattcaaatgcaatgtgattggaatacttctgatttttgtattactcctagctcttataatgccactgaacaccattgggagatgattagacatcacctacaaggaaaagaagataatttaacattagatattgctaaactgaaaaaacaactttttgaggcatctcaggctcatctcaccctgttgcctggagctgatattcttgctggagccactgatggcctttctaataccaatcctttaaagtggattaaaaccataggtggatcaacaattgcaaattttattttggtttgtgtctgtttatgctgtttgtttttagtctacagatgcagacggcaccttgggagagaagccagacaccgtgaacgagccatgatagcaatggcggttattaataaaaaaaaattaatagagacaaaaaagggggacatgtgggaaagagagtttctggggtgccagttgagttggtctcccctgtgtgagacacccatgggaagccatgggcggcctctgaggagaaaagtctccttattgccttcatgtctttatgccccgagagcataaccgctcagcggcattccacaggttgctcagggagataacactcccttgaagcagtggagtataatcaaacatcttggctcctcctgaaacccactcccacccgtttcagtcccgataagttaaagatcttaagtagtttagacacacgcctttgctcaaggaaattcacagaaaccgccactgctacacatcttatcgaatgactcacgagttctccttcactgattaatccttttcctcatcccttcctccccctcccatctgccctaagaacaaagagcttgtaaaccaataaattgggtggagcccaagagctctgggccgtgagcaagcctccgatgctctggtcccctggacccgccttttaaacgcttattctgtctctttctaactcctttgtctccgccggactcggggtaccca
>HML1b_repbase_HERV-K14I_LTR14A
tgggagaaaagctgagtgttgggagagaagctgaggcagggcttgcatgtctgctagacttgctggctccttgcttctagcactcccattatctcaagcagccatatgtttctcattcacttgatacactgtttcctttcaacccccacatcctcaccacctgtttctttgtttgagcaccaataaatagcgtgggctcccagagctcagggccttcgcagcctccacactcgcgatggccccctggtcccactttctctctcaaactgtctttttctcattcctttgactccgccggactttgtcgcccccacgacctggtgttgggtctgatcaccccaacattcctggcgcccaacgtggggcgacaaagaccccggtgaaggaacgctagagcatgtgaaagcagaggacgcatcgtcaaaggacacccgaggacgtctaaaagaagctcggcgggaaagctgagcactcggaagaaccagggtaacaatgggacaaagtgaaagcaaacattctgcttatttaaatttcttaaggcatttattacgaagagggggagtgaaagttagtactcagaatttgttatcactctttagtacagtaaagcagttttgcccatggttcccagaacaagggactatggagttggatgaatgggagagaattggcagagattttaaaaaggcgtataaagatggagcaaaaattccagtttctgtttggtcaatgtgggcgctaataaaggcagctcttgagccatttcaaacagatgatgaggcagattcagatgaggaagaggaggacgagtgtaaaaaactaacttcagattctgaatgtgaggaacagcaaccggaggaaattaaagaaaagaaaggaaaactgaaaaaagtatgttttactagcccgtcggctccacctgctgaattaagtgaatggccacctcctctctctccccttaatgggcgagaaaatgaattagctgaaaaacttactgctcctgtagttgcaacattaaaacctggagcaattggtggtgctatacaaaattctattcaaaaagctagagctgagggagaccttgaagcatggcaatttcccgttactataatccagcaaggaggacagaatatagctaattgggccacttttccttttaagttattaaaggaatttaagcaagccattagtcaatatgggccaaactctccttttgtgcaaactttattaaaaaatgtggctcttgataatagattaataccatatgattgggatactttaacaaaatctgttctcactccatctcagtacttgcagtttaaaacctggtgggctgatgaagctcaaactcaggcaagggaaaacacacaagcacagccacctgtgcctgtttcctttgaacagttaatgggagttggccctaattggggtcgattagagaatcaagcagtaatggaggatgttgccattgttcagctgtgctctgtgtgcttacaggcatgggaaaggataaatgttacaggggaaaaatatccttctttcagttctgtccgacaaggacctaaagaaccatatattgattttattgctcggctccaagaggctgtgtataaagccataactgataaaacagctcaggatgttgtaatacagcttcttgcatatgataatgctaatgcagagtgtcaaactgctattagacccctgagagggaaggctcatttagctgaatatattaaggcttgcgatggcattggaggtaacttacataaggctactcttttagctcaggctatggctggattaaaagtaggaaaaaatatgccccatttctcaggctcttgctttaattgtgggcaatttggacacacaaaaaaggaatgtagaaaaggaaatcaaaaggcaaaaactactaccatcaatcaacagaaaagtcccggtgtatgtccctggtgtaagaaaggcaatcactgggcaagtcagtgtcattctaaatttagcaaagatggacaacctctttcaggaaacnggaagaggggcccgcctcgagcccctcaacaaaccgaggcatatccggcacagccagtgcccttacaaatgtacaacaattgtcccccgccacagcaggcagtgctgccgtagacctctgcagcacaattcccatctccttacttcctggggagccaccaaagaaggtccccacgggagttaggggacccttaccctcaggaacagttggtctattacttggaaggtctagtctaaatttaaaaggtgtcactgtacatacgggaataattgattctgattataccagagaaattcaattagttattagttcctcaactccatggtctgcttccccaggagaaagaattgctcagttgttgctgttaccttacataaaactaggaagcagcacagtgaaaagaacaggaggctttggtagtactaatccagcaggaaaggctgtatattgggttaatcaagtgtctgacaaaagacctatttgtacagtaactattcagggaaaagattttgaaggactagtagatactggagctgatgtctctattattgctttaaatcaatggccccggcactggcctaagcaaaaggcatccattggtattgttggagtaggagctgcctcagaagtttttcaaagttccttgattttaccatgtcaagggccggatggtcaggaagggacaattcaacctattattacacctattcctgtcaatttatggggtagagacttattgcaacaatgggatgctgaaatatctattcctatggatcaatatagtaataatagtagacaaatgatgaaaaatatgggatatctcccaggaaaaggactaggaaaaaataaaaatggccaatcagaacctttagaattaaaagggcaaacagatcggactggattggggtgtcatttttaggagcggccattgttgagcctccggctcccattcctcttgtttggctaactgccaaaccggtttgggtggagcaatggccactgaaacaggaaaaactggaggctttaaaagaactggtgcaggaacaattgcaaaagggacatatagagcctactttctccccttggaattctcctgtatttgtcattaagaaaaaatcagggaaatggagaatgttaacagatttaagggctgttaatgctgtaattcaacccatgggtgcactgcaaccagggctgccctccccaacaatgatcccaaaatactggcctctcatagtgatagatctaaaggattgcttttttaccattcctttagctgcccaagattatgaaaaatttgcttttactgttcccgccataaataataaagaaccagcggacagataccattggaaagtactaccacaaggcatgttaaatagcccgactatttgtcaaacttatgtcgggaaagctattaagccagttagagaacagtttaaaaaatgttatattatccattacatggatgatattttatgtgcagctgaaactagggaagaattaatgttatgctacaaacagttagaaaaggctgtaaatgcagcagggttaattatagcccccgataaaatccaaacttctactccctttcaatatttaggaatgaaggtagaacaaagtgctattaagcctcaaaaggttcaaattcgaagagataatttaaaaactttaaatgattttcaaaaattattaggagacattaattggattcatccaactttaggcattcctacctatgctatgtctcacctcttttctactttacgaggtgattctaaccttaacagtaaatgctccctgtccaaagaagcattggaggaacttcaattaattgaagaaaaaattcaacaagcacaagtgaaacgaattaaccctatgcagccattacagtttttagtttttcctactaaacattcacctacaggagttattgttcaacaggatgatctggttgagtggctttttctacctcacaatacaaccaaaacgctcactctgtacttagatcaaattgctgtgctagtaggacaagcaaggctgcgcacaacaaagttaatgggatatgatccaaatcagattatagttccattaaccaaacaacaaattcaacaagcttatattaattcccaggaatggcaagttaatttggcaggttttgttggcattcttgataatcattatcctaaatctaaaatattccaatttctaaaattaacatcctggatattgccttctattactcaaaaagcccctattgaaggggccattactgtttttactgatggatctagtaatggaaaagcctcatttgcaggacctcaacaacaagtttttcaaactgactttgcttctgctcaaagggctgaacttatggctgtgataacagtgttaaaaacttttaaacagccagtaaacattgtttctgattcagcctatgtagtgcaagccacacaaaatattgaatgtgccttaattcaaaatgtgactgatgaacaacttaatcttttatttcattctttacagcaagcagtacaacaaaggcattcccctttctatatcactcatatgagagcacatactaacctccctggccctttaactaaacttaatcaaagggcggatgcattggtgtctgcagcctttgctgatgcacaaacattccattctttaacccatcttaatgctgcaggccttagaaaaagatatggtctatcatggaaacaagctaaagaaattgtgcaacactgttctgcctgccaagtcctgcatctgccacatcaaggaacaggagttaaccctagaggtttatctccaaattccatctggcagatggatgtaacacatattcctgcttttggaaaattgtcctttgttcatgtttcagtagatacctattcacattttatctgggccacatgtcaaacaggggaagctacagctcatgttaaaagacatcttttatcttgcttttcagttatgggaatcccagaaaaaatcaaaactgataacggcccaggatactgtagtaaagccatggctacattttttcaacaatggaatattacccatactacgggtattccatataactcacaaggacaagcaatagtggaaagagctaatcgtact
>HML2_Pheonix
tgtgatagtctgaaatatggcctcgtgggaagggaaagacctgaccgtcccccagcccgacacccgtaaagggtctgtgctgaggaggattagtaaaagaggaaggaatgcctcttgcagttgagacaagaggaaggcatctgtctcctgcctgtccctgggcaatggaatgtctcggtataaaacccgattgtatgctccatctactgagatagggaaaaaccgccttagggctggaggtgggacctgcgggcagcaatactgctttgtaaagcactgagatgtttatgtgtatgcatatctaaaagcacagcacttaatcctttacattgtctatgatgcaaagacctttgttcacgtgtttgtctgctgaccctctccccacaattgtcttgtgaccctgacacatccccctctttgagaaacacccacagatgatcaataaatactaagggaactcagaggctggcgggatcctccatatgctgaacgctggttccccgggtccccttatttctttctctatactttgtctctgtgtctttttcttttccaaatctctcgtcccaccttacgagaaacacccacaggtgtgtaggggcaacccacccctacatctggtgcccaacgtggaggcttttctctagggtgaaggtacgctcgagcgtggtcattgaggacaagtcgacgagagatcccgagtacgtctacagtcagccttacggtaagcttgtgcgctcggaagaagctagggtgataatggggcaaactaaaagtaaaattaaaagtaaatatgcctcttatctcagctttattaaaattcttttaaaaagagggggagttaaagtatctacaaaaaatctaatcaagctatttcaaataatagaacaattttgcccatggtttccagaacaaggaactttagatctaaaagattggaaaagaattggtaaggaactaaaacaagcaggtaggaagggtaatatcattccacttacagtatggaatgattgggccattattaaagcagctttagaaccatttcaaacagaagaagatagcgtttcagtttctgatgcccctggaagctgtataatagattgtaatgaaaacacaaggaaaaaatcccagaaagaaacggaaggtttacattgcgaatatgtagcagagccggtaatggctcagtcaacgcaaaatgttgactataatcaattacaggaggtgatatatcctgaaacgttaaaattagaaggaaaaggtccagaattagtggggccatcagagtctaaaccacgaggcacaagtcctcttccagcaggtcaggtgcccgtaacattacaacctcaaaagcaggttaaagaaaataagacccaaccgccagtagcctatcaatactggccgccggctgaacttcagtatcggccacccccagaaagtcagtatggatatccaggaatgcccccagcaccacagggcagggcgccataccctcagccgcccactaggagacttaatcctacggcaccacctagtagacagggtagtgaattacatgaaattattgataaatcaagaaaggaaggagatactgaggcatggcaattcccagtaacgttagaaccgatgccacctggagaaggagcccaagagggagagcctcccacagttgaggccagatacaagtctttttcgataaaaatgctaaaagatatgaaagagggagtaaaacagtatggacccaactccccttatatgaggacattattagattccattgctcatggacatagactcattccttatgattgggagattctggcaaaatcgtctctctcaccctctcaatttttacaatttaagacttggtggattgatggggtacaagaacaggtccgaagaaatagggctgccaatcctccagttaacatagatgcagatcaactattaggaataggtcaaaattggagtactattagtcaacaagcattaatgcaaaatgaggccattgagcaagttagagctatctgccttagagcctgggaaaaaatccaagacccaggaagtacctgcccctcatttaatacagtaagacaaggttcaaaagagccctatcctgattttgtggcaaggctccaagatgttgctcaaaagtcaattgccgatgaaaaagcccgtaaggtcatagtggagttgatggcatatgaaaacgccaatcctgagtgtcaatcagccattaagccattaaaaggaaaggttcctgcaggatcagatgtaatctcagaatatgtaaaagcctgtgatggaatcggaggagctatgcataaagctatgcttatggctcaagcaataacaggagttgttttaggaggacaagttagaacatttggaggaaaatgttataattgtggtcaaattggtcacttaaaaaagaattgcccagtcttaaacaaacagaatataactattcaagcaactacaacaggtagagagccacctgacttatgtccaagatgtaaaaaaggaaaacattgggctagtcaatgtcgttctaaatttgataaaaatgggcaaccattgtcgggaaacgagcaaaggggccagcctcaggccccacaacaaactggggcattcccaattcagccatttgttcctcagggttttcagggacaacaacccccactgtcccaagtgtttcagggaataagccagttaccacaatacaacaattgtcccccgccacaagcggcagtgcagcagtagatttatgtactatacaagcagtctctctgcttccaggggagcccccacaaaaaatccccacaggggtatatggccccctgcctgaggggactgtaggactaatcttgggaagatcaagtctaaatctaaaaggagttcaaattcatactagtgtggttgattcagactataaaggcgaaattcaattggttattagctcttcaattccttggagtgccagtccaggagacaggattgctcaattattactcctgccatatattaagggtggaaatagtgaaataaaaagaataggagggcttggaagcactgatccaacaggaaaggctgcatattgggcaagtcaggtctcagagaacagacctgtgtgtaaggccattattcaaggaaaacagtttgaagggttggtagacactggagcagatgtctctatcattgctttaaatcagtggccaaaaaattggcctaaacaaaaggctgttacaggacttgtcggcataggcacagcctcagaagtgtatcaaagtacggagattttacattgcttagggccagataatcaagaaagtactgttcagccaatgattacttcaattcctcttaatctgtggggtcgagatttattacaacaatggggtgcggaaatcaccatgcccgctccattatatagccccacgagtcaaaaaatcatgaccaagatgggatatataccaggaaagggactagggaaaaatgaagatggcattaaaattccagttgaggctaaaataaatcaaaaaagagaaggaatagggtatcctttttaggggcggccactgtagagcctcctaaacccataccattaacttggaaaacagaaaaaccggtgtgggtaaatcagtggccgctaccaaaacaaaaactggaggctttacatttattagcaaatgaacagttagaaaagggtcatattgagccttcgttctcaccttggaattctcctgtgtttgtaattcagaagaaatcaggcaaatggcgtatgttaactgacttaagggctgtaaacgccgtaattcaacccatggggcctctccaacccgggttgccctctccggccatgatcccaaaagattggcctttaattataattgatctaaaggattgcttttttaccatccctctggcagagcaggattgtgaaaaatttgcctttactataccagccataaataataaagaaccagccaccaggtttcagtggaaagtgttacctcagggaatgcttaatagtccaactatttgtcagacttttgtaggtcgagctcttcaaccagttagagaaaagttttcagactgttatattattcattatattgatgatattttatgtgctgcagaaacgaaagataaattaattgactgttatacatttctgcaagcagaggttgccaatgctggactggcaatagcatctgataagatccaaacctctactccttttcattatttagggatgcagatagaaaatagaaaaattaagccacaaaaaatagaaataagaaaagacacattaaaaacactaaatgattttcaaaaattactaggagatattaattggattcggccaactctaggcattcctacttatgccatgtcaaatttgttctctatcttaagaggagactcagacttaaatagtaaaagaatgttaaccccagaggcaacaaaagaaattaaattagtggaagaaaaaattcagtcagcgcaaataaatagaatagatcccttagccccactccaacttttgatttttgccactgcacattctccaacaggcatcattattcaaaatactgatcttgtggagtggtcattccttcctcacagtacagttaagacttttacattgtacttggatcaaatagctacattaatcggtcagacaagattacgaataataaaattatgtggaaatgacccagacaaaatagttgtccctttaaccaaggaacaagttagacaagcctttatcaattctggtgcatggcagattggtcttgctaattttgtgggaattattgataatcattacccaaaaacaaagatcttccagttcttaaaattgactacttggattctacctaaaattaccagacgtgaacctttagaaaatgctctaacagtatttactgatggttccagcaatggaaaagcagcttacacagggccgaaagaacgagtaatcaaaactccatatcaatcggctcaaagagcagagttggttgcagtcattacagtgttacaagattttgaccaacctatcaatattatatcagattctgcatatgtagtacaggctacaagggatgttgagacagctctaattaaatatagcatggatgatcagttaaaccagctattcaatttattacaacaaactgtaagaaaaagaaatttcccattttatattactcatattcgagcacacactaatttaccagggcctttgactaaagcaaatgaacaagctgacttactggtatcatctgcactcataaaagcacaagaacttcatgctttgactcatgtaaatgcagcaggattaaaaaacaaatttgatgtcacatggaaacaggcaaaagatattgtacaacattgcacccagtgtcaagtcttacacctgcccactcaagaggcaggagttaatcccagaggtctgtgtcctaatgcattatggcaaatggatgtcacgcatgtaccttcatttggaagattatcatatgttcatgtaacagttgatacttattcacatttcatatgggcaacttgccaaacaggagaaagtacttcccatgttaaaaaacatttattgtcttgttttgctgtaatgggagttccagaaaaaatcaaaactgacaatggaccaggatattgtagtaaagctttccaaaaattcttaagtcagtggaaaatttcacatacaacaggaattccttataattcccaaggacaggccatagttgaaagaactaatagaacactcaaaactcaattagttaaacaaaaagaagggggagacagtaaggagtgtaccactcctcagatgcaacttaatctagcactctatactttaaattttttaaacatttatagaaatcagactactacttctgcagaacaacatcttactggtaaaaagaacagcccacatgaaggaaaactaatttggtggaaagataataaaaataagacatgggaaatagggaaggtgataacgtgggggagaggttttgcttgtgtttcaccaggagaaaatcagcttcctgtttggatacccactagacatttgaagttctacaatgaacccatcagagatgcaaagaaaagcacctccgcggagacggagacaccgcaatcgagcaccgttgactcacaagatgaacaaaatggtgacgtcagaagaacagatgaagttgccatccaccaagaaggcagagccgccgacttgggcacaactaaagaagctgacgcagttagctacaaaatatctagagaacacaaaggtgacacaaaccccagagagtatgctgcttgcagccttgatgattgtatcaatggtggtaagtctccctatgcctgcaggagcagctgcagctaactatacctactgggcctatgtgcctttcccgcccttaattcgggcagtcacatggatggataatcctatagaagtatatgttaatgatagtgtatgggtacctggccccatagatgatcgctgccctgccaaacctgaggaagaagggatgatgataaatatttccattgggtatcgttatcctcctatttgcctagggagagcaccaggatgtttaatgcctgcagtccaaaattggttggtagaagtacctactgtcagtcccatcagtagattcacttatcacatggtaagcgggatgtcactcaggccacgggtaaattatttacaagacttttcttatcaaagatcattaaaatttagacctaaagggaaaccttgccccaaggaaattcccaaagaatcaaaaaatacagaagttttagtttgggaagaatgtgtggccaatagtgcggtgatattacaaaacaatgaatttggaactattatagattgggcacctcgaggtcaattctaccacaattgctcaggacaaactcagtcgtgtccaagtgcacaagtgagtccagctgttgatagcgacttaacagaaagtttagacaaacataagcataaaaaattgcagtctttctacccttgggaatggggagaaaaaggaatctctaccccaagaccaaaaataataagtcctgtttctggtcctgaacatccagaattatggaggcttactgtggcctcacaccacattagaatttggtctggaaatcaaactttagaaacaagagatcgtaagccattttatactgtcgacctaaattccagtctaacagttcctttacaaagttgcgtaaagcccccttatatgctagttgtaggaaatatagttattaaaccagactcccagactataacctgtgaaaattgtagattgcttacttgcattgattcaacttttaattggcaacaccgtattctgctggtgagagcaagagagggcgtgtggatccctgtgtccatggaccgaccgtgggaggcctcaccatccatccatattttgactgaagtattaaaaggtgttttaaatagatccaaaagattcatttttactttaattgcagtgattatgggattaattgcagtcacagctacggctgctgtagcaggagttgcattgcactcttctgttcagtcagtaaactttgttaatgattggcaaaaaaattctacaagattgtggaattcacaatctagtattgatcaaaaattggcaaatcaaattaatgatcttagacaaactgtcatttggatgggagacagactcatgagcttagaacatcgtttccagttacaatgtgactggaatacgtcagatttttgtattacaccccaaatttataatgagtctgagcatcactgggacatggttagacgccatctacagggaagagaagataatctcactttagacatttccaaattaaaagaacaaattttcgaagcatcaaaagcccatttaaatttggtgccaggaactgaggcaattgcaggagttgctgatggcctcgcaaatcttaaccctgtcacttgggttaagaccattggaagtactacgattataaatctcatattaatccttgtgtgcctgttttgtctgttgttagtctgcaggtgtacccaacagctccgaagagacagcgaccatcgagaacgggccatgatgacgatggcggttttgtcgaaaagaaaagggggaaatgtggggaaaagcaagagagatcagattgttactgtgtctgtgtagaaagaagtagacataggagactccattttgttatgtactaagaaaaattcttctgccttgagattctgttaatctatgaccttacccccaaccccgtgctctctgaaacatgtgctgtgtcaactcagagttgaatggattaagggcggtgcaggatgtgctttgttaaacagatgcttgaaggcagcatgctccttaagagtcatcaccactccctaatctcaagtacccagggacacaaaaactgcggaaggccgcagggacctctgcctaggaaagccaggtattgtccaaggtttctccccatgtgatagtctgaaatatggcctcgtgggaagggaaagacctgaccgtcccccagcccgacacccgtaaagggtctgtgctgaggaggattagtaaaagaggaaggaatgcctcttgcagttgagacaagaggaaggcatctgtctcctgcctgtccctgggcaatggaatgtctcggtataaaacccgattgtatgctccatctactgagatagggaaaaaccgccttagggctggaggtgggacctgcgggcagcaatactgctttgtaaagcattgagatgtttatgtgtatgcatatctaaaagcacagcacttaatcctttacattgtctatgatgcaaagacctttgttcacgtgtttgtctgctgaccctctccccacaattgtcttgtgaccctgacacatccccctctttgagaaacacccacagatgatcaataaatactaagggaactcagaggctggcgggatcctccatatgctgaacgctggttccccgggtccccttatttctttctctatactttgtctctgtgtctttttcttttccaaatctctcgtcccaccttacgagaaaca
>HML2_repbase_HERVK_LTR5
tgtgagagtctgaaatatggcctcgtgggaagggaaagacctgaccgtcccccagcccgacacccataaagggtctgtgctgaggaggattagtataagaggaaagcatgcctcttgcagttgagacaagaggaaggcatctgtttcccacccatccttgggcaatggaatgtctcggtataaaacccgattgtacgttccacctactgagatagggagaaaccaccttagggctggaggtgggacatgcaggcagcaatactgctttgtaaagcattgagatgtttatgtgtatgcatatctaaaagcacagcatttaatcctttaccttgtctatgatgcaaagacctttgttcacgtgtttgtctgctcaccctctccccactattgtcttgtgaccctgacacatctccctctcagagaaacacccacgaatgatcaataaatactaaggggactcagaggctggtgggatcctccatatgctgaacgttggttccccgggcccccttatttctttctctatactttgtctctgtgtctttttcttttccaagtctctcattgcaccttacgagaaacacccacaggtgtggaggggcaacccaccccttcatctggtgcccaacgtggaggcttttctctagggtgaaggtacgctcgagcgtggtcattgaggacaagtcgacgagagatcccgagtacgtctacagtcagccttacggtaagcttgtgcgctcggaagaagctagggtgataatggggcaaactaaaagtaaaattaaaagtaaatatgcctcttatctcagctttattaaaattcttttaaaaagagggggagttaaagtatctacaaaaaatctaatcaagctatttcaaataatagaacaattttgcccatggtttccagaacaaggaactttagatctaaaagattggaaaagaattggtaaggaactaaaacaagcaggtaggaagggtaatatcattccacttacagtatggaatgattgggccattattaaagcagctttagaaccatttcaaacagaagaagatagcatttcagtttctgatgcccctggaagctgtataatagattgtaatgaaaagacaaggaaaaaatcccagaaagaaacggaaggtttacattgcgaatatgtagcagagccggtaatggctcagtcaacgcaaaatgttgactataatcaattacaggaggtgatatatcctgaaacgttaaaattagaaggaaaaggtccagaattagtggggccatcagagtctaaaccacgaggcacaagtcctcttccagcaggtcaggtgcccgtaacattacaacctcaaangcaggttaaagaaaataagacccaaccgccagtagcctatcaatactggccnccggctgaacttcagtatcggccacccccagaaagtcagtatggatatccaggaatgcccccagcaccacagggcagggcgccataccctcagccgcccactaggagacttaatcctacggcaccacctagtagacagggtagtgaattacatgaaattattgataaatcaagaaaggaaggagatactgaggcatggcaattcccagtaacgttagaaccgatgccacctggagaaggagcccaagagggagagcctcccacagttgaggccagatacaagtctttttcgataaaaatgctaaaagatatgaaagagggagtaaaacagtatggacccaactccccttatatgaggacattattagattccattgctcatggacatagactcattccttatgattgggagattctggcaaaatcgtctctctcaccctctcaatttttacaatttaagacttggtggattgatggggtacaagaacaggtccgaagaaatagggctgccaatcctccagttaacatagatgcagatcaactattaggaataggtcaaaattggagtactattagtcaacaagcattaatgcaaaatgaggccattgagcaagttagagctatctgccttagagcctgggaaaaaatccaagacccaggaagtacctgcccctcatttaatacagtaagacaaggttcaaaagagccctatcctgattttgtggcaaggctccaagatgttgctcaaaagtcaattgccgatgaaaaagcccgtaaggtcatagtggagttgatggcatatgaaaacgccaatcctgagtgtcaatcagccattaagccattaaaaggaaaggttcctgcaggatcagatgtaatctcagaatatgtaaaagcctgtgatggaatcggaggagctatgcataaagctatgcttatggctcaagcaataacaggagttgttttaggaggacaagttagaacatttggaggaaaatgttataattgtggtcaaattggtcacttaaaaaagaattgcccagtcttaaacaaacagaatataactattcaagcaactacaacaggtagagagccacctgacttatgtccaagatgtaaaaaaggaaaacattgggctagtcaatgtcgttctaaatttgataaaaatgggcaaccattgtcgggaaacgagcaaaggggccagcctcaggccccacaacaaactggggcattcccaattcagccatttgttcctcagggttttcagggacaacaacccccactgtcccaagtgtttcagggaataagccagttaccacaatacaacaattgtcccccgccacaagcggcagtgcagcagtagatttatgtactatacaagcagtctctctgcttccaggggagcccccacaaaaaatccccacaggggtatatggccccctgcctgaggggactgtaggactaatcttgggaagatcaagtctaaatctaaaaggagttcaaattcatactagtgtggttgattcagactataaaggcgaaattcaattggttattagctcttcaattccttggagtgccagtccaggagacaggattgctcaattattactcctgccatatattaagggtggaaatagtgaaataaaaagaataggagggcttggaagcactgatccaacaggaaaggctgcatattgggcaagtcaggtctcagagaacagacctgtgtgtaaggccattattcaaggaaaacagtttgaagggttggtagacactggagcagatgtctctatcattgctttaaatcagtggccaaaaaattggcctaaacaaaaggctgttacaggacttgtcggcataggcacagcctcagaagtgtatcaaagtacggagattttacattgcttagggccagataatcaagaaagtactgttcagccaatgattacttcaattcctcttaatctgtggggtcgagatttattacaacaatggggtgcggaaatcaccatgcccgctccattatatagccccacgagtcaaaaaatcatgaccaagatgggatatataccaggaaagggactagggaaaaatgaagatggcattaaaattccagttgaggctaaaataaatcaaaaaagagaaggaatagggtatcctttttaggggcggccactgtagagcctcctaaacccataccattaacttggaaaacagaaaaaccggtgtgggtaaatcagtggccgctaccaaaacaaaaactggaggctttacatttattagcaaatgaacagttagaaaagggtcatattgagccttcgttctcaccttggaattctcctgtgtttgtaattcagaagaaatcaggcaaatggcgtatgttaactgacttaagggctgtaaacgccgtaattcaacccatggggcctctccaacccgggttgccctctccggccatgatcccaaaagattggcctttaattataattgatctaaaggattgcttttttaccatccctctggcagagcaggattgtgaaaaatttgcctttactataccagccataaataataaagaaccagccaccaggtttcagtggaaagtgttacctcagggaatgcttaatagtccaactatttgtcagacttttgtaggtcgagctcttcaaccagttagagaaaagttttcagactgttatattattcattatattgatgatattttatgtgctgcagaaacgaaagataaattaattgactgttatacatttctgcaagcagaggttgccaatgctggactggcaatagcatctgataagatccaaacctctactccttttcattatttagggatgcagatagaaaatagaaaaattaagccacaaaaaatagaaataagaaaagacacattaaaaacactaaatgattttcaaaaattactaggagatattaattggattcggccaactctaggcattcctacttatgccatgtcaaatttgttctctatcttaagaggagactcagacttaaatagtaaaagaatgttaaccccagaggcaacaaaagaaattaaattagtggaagaaaaaattcagtcagcgcaaataaatagaatagatcccttagccccactccaacttttgatttttgccactgcacattctccaacaggcatcattattcaaaatactgatcttgtggagtggtcattccttcctcacagtacagttaagacttttacactgtacttggatcaaatagctacattaatcggtcagacaagattacgaataataaaattatgtggaaatgacccagacaaaatagttgtccctttaaccaaggaacaagttagacaagcctttatcaattctggtgcatggnagattggtcttgctaattttgtgggaattattgataatcattacccaaaaacaaagatcttccagttcttaaaattgactacttggattctacctaaaattaccagacgtgaacctttagaaaatgctctaacagtatttactgatggttccagcaatggaaaagcagcttacacagggccgaaagaacgagtaatcaaaactccatatcaatcggctcaaagagcagagttggttgcagtcattacagtgttacaagattttgaccaacctatcaatattatatcagattctgcatatgtagtacaggctacaagggatgttgagacagctctaattaaatatagcatggatgatcagttaaaccagctattcaatttattacaacaaactgtaagaaaaagaaatttcccattttatattactcatattcgagcacacactaatttaccagggcctttgactaaagcaaatgaacaagctgacttactggtatcatctgcactcataaaagcacaagaacttcatgctttgactcatgtaaatgcagcaggattaaaaaacaaatttgatgtcacatggaaacaggcaaaagatattgtacaacattgcacccagtgtcaagtcttacacctgcccactcaagaggcaggagttaatcccagaggtctgtgtcctaatgcattatggcaaatggatgtcacgcatgtaccttcatttggaagattatcatatgttcacgtaacagttgatacttattcacatttcatatgggcaacttgccaaacaggagaaagtacttcccatgttaaaaaacatttattgtcttgttttgctgtaatgggagttccagaaaaaatcaaaactgacaatggaccaggatattgtagtaaagctttccaaaaattcttaagtcagtggaaaatttcacatacaacaggaattccttataattcccaaggacaggccatagttgaaagaactaatagaacactcaaaactcaattagttaaacaaaaagaagggggagacagtaaggagtgtaccactcctcagatgcaacttaatctagcactctatactttaaattttttaaacatttatagaaatcagactactacttctgcagaacaacatcttactggtaaaaagaacagcccacatgaaggaaaactaatttggtggaaagataataaaaataagacatgggaaatagggaaggtgataacgtgggggagaggttttgcttgtgtttcaccaggagaaaatcagcttcctgtttggatacccactagacatttgaagttctacaatgaacccatcagagatgcaaagaaaagcacctccgcggagacggagacaccgcaatcgagcaccgttgactcacaagatgaacaaaatggtgacgtcagaagaacagatgaagttgccatccaccaagaaggcagagccgccgacttgggcacaactaaagaagctgacgcagttagctacaaaatatctagagaacacaaaggtgacacaaaccccagagagtatgctgcttgcagccttgatgattgtatcaatggtggtaagtctccctatgcctgcaggagcagctgcagctaactataccnactgggcctatgtgcctttcccgcccttaattcgggcagtcacatggatggataatcctatagaagtatatgttaatgatagtgtatgggtacctggccccatagatgatcgctgccctgccaaacctgaggaagaagggatgatgataaatatttccattgggtatcgttatcctcctatttgcctagggagagcaccaggatgtttaatgcctgcagtccaaaattggttggtagaagtacctactgtcagtcccatcngtagattcacttatcacatggtaagcgggatgtcactcaggccacgggtaaattatttacaagacttttcttatcaaagatcattaaaatttagacctaaagggaaaccttgccccaaggaaattcccaaagaatcaaaaaatacagaagttttagtttgggaagaatgtgtggccaatagtgcggtgatattacaaaacaatgaatttggaactattatagattgggcacctcgaggtcaattctaccacaattgctcaggacaaactcagtcgtgtccaagtgcacaagtgagtccagctgttgatagcgacttaacagaaagtttagacaaacataagcataaaaaattgcagtctttctacccttgggaatggggagaaaaaggaatctctaccccaagaccaaaaatagtaagtcctgtttctggtcctgaacatccagaattatggaggcttactgtggcctcacaccacattagaatttggtctggaaatcaaactttagaaacaagagatcgtaagccattttatactgtcgacctaaattccagtctaacagttcctttacaaagttgcgtaaagcccccttatatgctagttgtaggaaatatagttattaaaccagactcccagactataacctgtgaaaattgtagattgcttacttgcattgattcaacttttaattggcaacaccgtattctgctggtgagagcaagagagggcgtgtggatccctgtgtccatggaccgaccgtgggaggcctcgccatccatccatattttgactgaagtattaaaaggtgttttaaatagatccaaaagattcatttttactttaattgcagtgattatgggattaattgcagtcacagctacggctgctgtagcaggagttgcattgcactcttctgttcagtcagtaaactttgttaatgattggcaaaaaaattctacaagattgtggaattcacaatctagtattgatcaaaaattggcaaatcaaattaatgatcttagacaaactgtcatttggatgggagacagactcatgagcttagaacatcgtttccagttacaatgtgactggaatacgtcagatttttgtattacaccccaaatttataatgagtctgagcatcactgggacatggttagacgccatctacagggaagagaagataatctcactttagacatttccaaattaaaagaacaaattttcgaagcatcaaaagcccatttaaatttggtgccaggaactgaggcaattgcaggagttgctgatggcctcgcaaatcttaaccctgtcacttgggttaagaccattggaagtactacgattataaatctcatattaatccttgtgtgcctgttttgtctgttgttagtctgcaggtgtacccaacagctccgaagagacagcgaccatcgagaacgggccatgatgacgatggcggttttgtcgaaaagaaaagggggaaatgtggggaaaagcaacagaggtcagattgttactgtgtctgtatagaaagaagtagacataggagactccattttgttctgtactaagaaaaattattctgccttgagatgctgttaatctatgaccttacccccaaccccgtgctctctgaaacatgtgctgtgtcaaactcagggttaaatggattaagggcggtgcaagatgtgctttgttaaacagatgcttgaaggcagcatgctcattaagagtcatcaccactccctaatctcaagtacccagggacacaaaaactgcggaaggctgcaggggcctctgcctaggaaagccaggtattgtccaaggtttctccccatgtgagagtctgaaatatggcctcgtgggaagggaaagacctgaccgtcccccagcccgacacccataaagggtctgtgctgaggaggattagtataagaggaaagcatgcctcttgcagttgagacaagaggaaggcatctgtttcccacccatccttgggcaatggaatgtctcggtataaaacccgattgtacgttccacctactgagatagggagaaaccaccttagggctggaggtgggacatgcaggcagcaatactgctttgtaaagcattgagatgtttatgtgtatgcatatctaaaagcacagcatttaatcctttaccttgtctatgatgcaaagacctttgttcacgtgtttgtctgctcaccctctccccactattgtcttgtgaccctgacacatctccctctcagagaaacacccacgaatgatcaataaatactaaggggactcagaggctggtgggatcctccatatgctgaacgttggttccccgggcccccttatttctttctctatactttgtctctgtgtctttttcttttccaagtctctcattgcaccttacgagaaaca
>HML3_repbase_HERVK9I_MER9
tgttggggaacaggcccccaaaatctggccataaactggccccaaaactggccataaacaaaatctctgcagcactgtgacatgttcatgatggccataacgcccacgctggaaggttgtgggtttaccggaatgagggcaaggaacacctggcccacccagggcggaaaaccgcttaaaggcattcttaagccacaaacaatagcatgagcgatctgtgccttaaggacatgctcctgctgcagataactagccaaaccattcctttatttggcccatccctttgtttcccataagggatacttttagttaatctaaaatctatagaaacaatgcttatgactggcttgctgttaataaatatgtgggtaaatctctgttcggggctctcagctctgaaggctgtgagacccctgatttcccacttcacacctctatatttctgtgtgtgtgtctttaattcctctagcgccgctgggttagggtctccccgaccgagctggtctcggcaagtggcgtccacgtgggggctcgaatccaggtcgaagggtcaccagagcgatggttggagaatgtggaaaactaagctggaggacacccgagtactcttaaagcaatccccgtggtgagtaagaaggggagctcggaagcatcagggtaacaatgggacaagtgtgggctctggttcgttccaccttggaactttttcacactgatgatgaggaggaaggagagtataatgaagtaacagaagaggttacagagcatgtttatttgccagctaaagctaaagcggcaaaggagggagaggttcatccctacccttctgcaccccctcattattattttgaagaaaaagagtggcctgaccctccagatctttcttttccggaggacactgggcgaaaagtagttgccccagtgactgttcgagcagcgcctcgagcgaccgctctcagttctattcaggcaggaattcagcaagctagacgagagggtgatttagaggcttggcagttccctgttagaatacaccccccagatcaacagggaaatattatagctacatttgagccttttccttttaaattactcaaagaatttaaacaagctataaatcagtatggaccaggttctccttttgtaatgggactgttaaagaatgttgctgtttccagtcggatgattcctactgactgggacgctcttactcgagcttgtctaactcctgctcagttcttacaatttaaaacttggtgggcagatgaagcttccattcaggctgctcgcaatgcccaggcccaacctcaaattaatataactgcagaccaacttttgggggttggcggctgggctggtttagatgcacaagtggtcatgcaggatgatgccatagaacagcttagaggagtgtgcattagagcttgggaaaaaatcacttcaggtggagaacaatacccttcctttagtgctataaaacagggaccaagagaaccatacgttgattttatagctcggttacaggagtctcttaaaaagatgattgcagattcggctgctcaggatatagtgttgcagttattagctttcgacaatgctaatcccgattgccaggctgctctgcgacctatcagagggaaagcacatttagttgattatatcaaggcctgtgatggtatcggaggtaatctgcataaagctactctgttagcacaggcaatggcaggactgagagtggataaaggaaatactccatttcctggagcttgttttaactgtgggaagcatggtcatactaaaaaagaatgtagaaaaaatcagcgagtcaggccgccagataggggaaaaaagaaaactgctgagcctgaaatatgtccaaaatgtaaaaaaggaaaacattgggctaatcagtgtcactctaagtttgataaagatgggaacccgatttcgggaaatgccatgaggggcccgtcccgggccccattccaaaccggggcatttccagctcaggccattccctcacccctgtacaatgtctgtcccccgccacagccggtagtgccgcagtagatttatgctgcacaaaagctgtgagccttctgcctggggaacccccgcaaaaggtcccaacaggagtctgtggacccttgccagcggggacaataggattacttctaggaaggtctagtttaaatttaaaaggggtacaaatacatacaggagtcattgattcagattacaatggggaaattcaaattgttatatctacttctgttccctggaaagcagagccaggagagcgcatagcacagctcctgattgtgccatatgtggaaatggggaaaagtgaaattaaacgaacaggaggatttggaagcacaaataaacaaggcaaagcagcttattgggtaaatcaaattactgataaacgtcctacctgtgaaataactattcagggaaagaaatttaaaggtttggtagatacaggagcggacatttcaatcatttctctacagcactggccgtccacgtggccaattcaacccgctcaatttaacatagttggagttggtaaagcccctgaagtatatcaaagtagttatattttgcattgtgaagggcccgatggacaacctgggactattcaaccaattataacttctgtacctataaatttatggggaagagatttattacaacaatggggagcacaagttctaattccagaacaattatatagccctcaaagtcaacatatgatgcatgaaatggggtatgtccctggtatgggactagaaaaaaatttgcaaggtttgaaagaaccgcttcaagtggaaagacaaagttcccgccaaagattaggatatcatttttgatggcggccattgttaagcctccagaacctatacctttaaaatggttaacagataagccaatttggatagaacaatggccgctaagtaaagagaaactggaggctttagagaaattagttactgaacaattagaaaatgggcacatagctccaacattttccccttggaattctccagttttcgtaattaagaaaaaatcaggtaaatggagaatgttaactgacttaagagccatcaattcagttatacaacctatgggagcattacagccaggattgccttctcctgctataattccaaaaaattggcctttaatagtcatagatttaaaagactgtttctttactatccccttagctgagcaagactgtgaatggtttgcatttacaattcctgcagtaaacaacctgcagcctgctaagcgttttcattggaaagtgttgccacaaggcatgttaaacagtccaacaatttgccagacttatgtagggcaagcaattgaacctactcgtaaaaaattttcacagtgttacattattcattatatggatgatatactttgtgctgcccccactcgagaaatattactccaatgttatgatcacttgcaaaattcgatttctcatgctggtttaattatagctcctgacaaaattcagactactactccttactcctacttggggaccttagtaaatgacactaccattgtgccacagaaagtaaccatatgtagggatcaattgaaaacattaaatgactttcaaaaattactaggggacattaattggatacgacctgctctaggcattcctacctatgccatgagtaatctgttttctatccttagaggagatcctagtctcactagccctcggcaattaacaaaggaggctgaggcagagttacagctgattgaaaagcaagtccataaagctcaaataaatagaatagatccagagaagactctagatttgctaattttttcaactcagcattcacctactggtgttattgttcaagagcaggacttagtagagtggctttttcttccacatactaattcacggactctaactccttatttggatcaaatcgctactatgataggaaatgggagaactcggattgttaaattacatggatatgatcctggaaaaattattgtccctctcacgaaggcacaaatacagcaagcttttataaatagtcttacttggcaaacccatttagctgactttgtgggtattctcgataatcattttcctaaaatgaaactgtttcaatttttgaaattaactaattggattctccctaaaataactaaatttaaaccaattgaaggtgctgagaatgtttttacagatgggtctagtaatggtaaagcttcttattctggctcaaaaagtaaagttttccagacgccctatacttcagctcaaaaagcggagcttgtagctgtaattgaggtattgactgcttttgatatgcctattaatgtgatttctgattcttcatatgtggttcattccacacagttaattgaaaatgctcagttacgatttcatacagatgaacaactgatgactttatttacccaattgcaaacagcagttaggagtagaatgcaccctttttacatcactcacattagggctcatacacctcttccaggacctttgactgaagggaatcaaatggctgatcgcctagttgctaatgcaatatctaatgctagacactttcacaatttaacccatgttaatgcctctggtctcaaacgcagatacagcattacctggaaagaagctaaagctattatccagcgatgcccaacttgccaaatggtacattcctcatcttttacaggaggagttaatcctcgaggattggaacctaactctctttggcaaatggatgtcacacatgttccctcgtttgggagactagcttatgtacatgtatgtgtggacaccttttctcactttgtctgggctacatgccaatcaggagagtcttctgcctgtgttaaacgtcaccttttgcagtgttttgcggtgatgggcattccagcttctattaaaacagataatgccccaggctatactagccaagctctagctacatttttctctatatggaatattaaacacattactggtatcccatataattctcaaggacaagccatagtggaaagaatgaatctctcc
>HML4_repbase_HERVK13I_LTR13
tgtggagggcctgacatcagtcaggcccgcccgcagttatccggaggcctaaccgtctccctgtgatgctgtgcttcagtggtcacgctcctagtccgccttcatgttccatcctgtacacctggctctgccttttagatagcagtagcaaattagtgaaagtactaaaagtctctgataagcagaaataatggcgtaagctgtctctctctctctcctctctctctctgcctcggctgccaggcagggaagggccccctgtccagtggacacgtgacccacgtgaccttacctatcattggagatggctcacactccttaccctgcccctttgtcttgtatccaataaatatcagcgcagcctggcattcggggccactaccggtctccgcgtcttggtggtagtggtcccccgggcccagctgtcttttcttttatctctttgtcttgtgtctttatttctacactctctcgtctccgcacacggggagaaaaacccaccgaccctgtggggctggaccctacatctggtgcccaacgtgggtttctccctcactgtgtgaagttgcactttgagtgcaggactcagcagaggacttttcaacgacagattcctgaggattgtcgtcattaagcttggtggtaagcttgggcactcagagtatctcagggactccatgggacaagccagtacaaagtacttggcctatttaaacacttcataaaaacccttcttaaagaaggagaaatttcagtttcttctgacaagctaattgaactctttgaggtcgtcattctcatttgcccttggtttccaactgagggaactctagaacttaaaagattgggatgaggtgggccaacagtttaaaatcgctcatagaggggaacatgttatcccgccggccatttgcacagtttggtcctcggttcgctccatcttagaatccttgcagccataggaggagggaatggagggtactctacctttgctctcctccgaagaggttgaggaaatcctcagtactctctctccagagggcactgcacaacctgaagccatcattttagaaatggacctccattctgatattcctttggcatcaccaaatacaccacagcctacctgtcctaccgcacccccagtatcgctttatgaggaccttatgaaggatctccttccccagatctaagaaatccctctgaaatgtactatcagcagcccttgtgccggaacctcctgtactgtctcagccctgctgtagggctctcaaccatccatctgttcagcccggttatgaggctgtcaactctatccctgttcggcccagtaatgaggccctcaatgctatctcttcacccaattctgcctttcctcttatgcatcaggctccacagaagcctaacctgcagtccatgcaccagcctggagttcaggccctgcagtccatgcaccagcctggagctcaggccctgcagtcaatgcaacagcctggagttcaggcccctgaaagatcgcaaagcaggcaactgtgcgtcagcctggcttgaagtctctcaacttctatattcaaaaccccaatttcttttctgcttctggtccagtcacaactgctgttgctacccataagcaataggttacatacattcctgataatgacacccctcttatgagggccattctcagggcaagggaatacggggatcccgaggcatggtgtcctgttattctacaatctcctatacctgctgcccccattctagctgcccctgctctggctgcaatggatcagccaccacctgctgaccaagttcagcaggcagctgacgccactgcctctccagacccgcagctcaggggatcaggctcctcagccagtgcaagaagggcctgatgtcccagcagagccagttcctgaaataccttccattcgggctgtggtgcaacctgatcctttacaccctggtcaggtccacctatgacctgctacttgggaaagtttttctttcaaattccttaaagatttcaaagagtcggttaaacaatattggtaccaattcccctttcgtccgttccgcccgaaaatccttagcagaagataaatgcttggtgccttgtgactgggaaattctagcaaaatctgtcttatctaaatcacaatatttacaatttaggacatggtgggttgatgctgtccaggattgagtccgccttaatcagggctctaatcctcctgttaacgttacaactgaccagttactgggaatggggcagtgggctgcaattagaaagcaaactatattgaatgatgaagtcactaagcaactccgaaaatgctgcctgggtgcttgggataagattcaggatgatggcactagatgtccctcctttacagccattagacaaatgcaaaatgaaccatacccctgacttcattgcccatcttcaggacgtggcagaaaaatctattcctgatctaaataaccaacatttggttgtggaactcatggcttatgaacaagcaaatccagattatcaggctgctattcactctgtaaaaggtaaaatcccaccaggaagtgatttaatcacaacctatattaaagcatgtgagggtgttggtggaacgttacatactgctatggtcacggctcaggctatggccagcattagaatgcttggacaatttcctggtaattttcactgcagccaatctggacataccaggaaaaaatgtcctcggtgttcagaccaccaccctgtacaacaccaatcccaaaaggccgtacaactgcgagtcccaccatccacaccatgcccaagatgccataagggcaatcactggacagctcactgccactcgaaattcgacactaatggcaaccctttacagccacttcaaaaccagggaaatggtaagaggggccagcccaggcccctccagacaatgaggcattccccaactcccagccttgccttgcagccagatgagggcatccccagctcaaccaatcgatccaaccactcagtttccacttcaaccattcatgccacaagcatagatgtcacaaccccaacaaggatctcatttcaatgctcgtcccccgccaccacaggatctgcagcagtagatctctgctgtattagagacatttccctttttgcctggagagccaccaatagctgttccacaggtgcttttggcccttgccacctggctctgttggtttattgctcagtcactcaagcttaaatttaaaaggtgttcaggtacataatggtgtaattgactctgattactctggggaaatacacattactgttagttctgcagttccttgccaagcttcagcaggagattgaattgctcaacttcttcttctgctgtacattccactcagatccagttctcataaaagaactggaggttttaggagtgcagataatcagggtaaagtggcttactgggctaataaaatttctgacacctgacctgtttgttccacgcatatacacagaaagaaattcatgggcatgattgacctgggtgctgatgtttccattattgctttacaccaatggcctcgtcactggcccaaagaagtcacattcaccgggttggtgggagttggtcaggccacagaggtttatgaaagttccactattttacattgtactggcccagaggacgaactggtactgttcaccctctacacctattccagttaatctctggggaagagatcttttacagcaatggggtgcacaaatttcatttccacatgctgccaacagtgagcaaagtaaaaacattatgacaaaaatgagatatgttcaagacactggtctgggaaaattggctccaggtattactgcctattcaacctttctataaatttgactccaaagggcttggttattctttttagaagcagtcactgtcaagcctccagatgccatccctttgacttgaaaactcagccagtttgggtggatcagtggccgctcccaaaaaataagctggaggcgctccataatttagtcctggaacagttagaattgggacacattgaggaatctttctctccatggaattcacttgtctttgttatccaaaagaaatctggggaaaacagagaatgctcactcatcttagggcagttaatgctgtacttcaacctctggggacattacaatctggcttaccctcccgctctatgctcgctgagtattggcctctaatcctcatagatcttaaagattgcttttttaacattccactggcctctcaggactttgaaaagtttgcttttatggtcccttccctcaacaatgtcgctcaggctacatgctactattggaaagtcctaccacaaggcatgcttaatagtcccactatttgtcagtattttgtggggcgtgtgcttcaacctgtcagggatcagtttccccgatgttacatcgttcactacatggatgatctcctctgcacagcccccccatacaccattttgatttcctgcttttctgtgattcaacaagccatttcagaagcaggtttgactattgcaccagaaaaaattcaaactacctctcattttcaatatttgggcatgcagttggaagacaagctgattacaccacaaaaagttcagcttaggagagacgccttaaaaactttaaatgactttcaaaagttacttggggatattaattggatttgcccttctttgggcatccctacatatgctatgtcaaacctttttgccacattatgtggggatccagatttacacagcaaaaggtttcttacagaaacctcagactcagagaggctgagtctgagttatgattgattgaacaaacagttcaatggtctcaggtcactagattcaatcccaaattaccttttactattttaatttttcccactgaacactctccaacagggatcatcacttaggaacatgatataattgaatggtgttttcttccccatagctctctaaggacacttactatttaccttgactaaatttctaccctcattaggcaagcctgttcccatcttttatgacttttgggacaggaatctcaaaaaattattcttcccttaaaccgtcaacaactctgacaagcatttacaaattgtgttatttggcaggtaaatttggcccatttccctggtataattgacaatcattaccctaatgtaaaattgttccagttcctgaaactcacttcctggattttacctaatattaccagaagtattccattaactggagccgttactatatttactgatgcttcctctaatggccgtgctgtatacacaggaccatgggaacgcgttcttaacacaggacctatttctgtacagcgagctgaacttagcactgttatgactgtccttgaggattttcctgagtctgtcaacattgtttctgattctgcatacctcgtgcatgttgcccacaacatagaaacggtgttaaatttttgcctgatgaaagtttactttcactttttcaaaagtcttagacagttctcagaaaacactgtgcccccttttacattactcatatttgagcccatacatcacttccaggacctctttcagctgtaaatgccagagctgatgctttagccacatccatttttatggacatgcgaaattgtcgtgccctaactcatgtcaatgctgcaggactcagaagcaagttccctcccacatggaaacaggcaaaaaccatagtacggcactgtccctctggccaagagttaattttacaaccacttccttcggcagttaatcctacaaccacttccttccagagttaatcctacaccacttccttccggagttaatcctacaaccaattccttcaggagttaatcctacaaccacttccttccagagttaatcctagaggcttttcccccaacacactctggcaaatggacgtgacccactttccagcttttgggagactttctttcatacatgtaacacttgacaccttttcccatttcatctgggttacatgccaaacaggagaaagtactgctcgtgttaaatgacatatgccttcttgtttctcagttatgggctgccctgctaagcttaaaactgataacggtcccagctataccagcattgcctttaaaaagttcactcaagcatggggcattactcacactactggaattccctataattctcaaggacagcctctggtggaatgagctaataaacctctcaaggaccagcttcgcaaacaaggtaacaaaaagaaaggggatgtcagtactccccatgctcagataaatttagctctgttcacattaaaatttttaaatttggccaagaaccaacctttcatggcagcagaacaacactttgctggtaataaatttgacccacaaaaaggcaagcaagtatggtggaaggacacaaaaactaataaatgggaattacgcactgtaattaacatggagtaggggttttgcttgtgtctccccaggaaaggaccaacaacctgtttgggttctctccccatcagctgaatttgtaccatgactccagccctgaagaaccatcagaaacaaaaggagaagagccgccagaaatcaaaacgcaaggctcgtcacctgactaatacaatttatatctcaagtttgcctcacagcctcgccctataactcccaatgctaaaattccaccctgctgatgtgggggggtcagataaaagtaatgtccgaagaggttgagagacacctacaggacaaagggattccaaaaactatgggtaatgttatcttggctgcctttatggtagttactgcagtggtaagtatacccggggctgcagcaactcaaaattacacctactggcatatgtcccgtttccattcttattcgatctgtttcatggatggattcctcagtggaagtttatactaatgacagtgcattcatgccagtccctaatgatgacagatttccggcttaaacagatgaagaaggaatgccttttaatgtgtccattggatataaatttccaccattgtgtgtaggatttgcacctggttgtttggcattctctaatcaaaattggatgtggactgtaccggcctccagcaatgattcttatcaggtgcataatgtcttctgtagtaattcttttcaggttctgaccgttaacataaattcatttgaagaacagagaattcctgtcacagtaaagcataataaaacacaaggattgccagactgtttaaaagaccttataaagggacctaataattcaaaacattctatggagtgattgcaatgccccaaaagtagtagtgctaagaagtccgatcacaagtgttgtcattgactgggccccaaaaggatattattggcgagattgctctggccaaaatacccaatgtcctgagtttaactatttaatagattatgaagagaaaggctggcagtcctacaaaaagagggaatgggtgtctccttacccattcaaatggttggacaaggtcatcgttcctcctagaccaaaaatgattcatcctatagttaccccggaacatcctgaattgtggaggttgtctgcagccatatccggaatcagattatggaatgttgcttatcaaaaaattcttacaaataccaaaacaaacatgtataagatctctttaatgtctgagagggtggtacccattaggagctgtgttaaaccaccatatgttattgattggaaacataattatcacccctgatagtcaaactattgaatgcaataattgcaaattgtttacatgcattgatgctacatttgatccaaaaacaagtgttctcctggtcacggccaggaaaggggtatggatatcagtttctttacaccgcctctgggaatcgtctcttctgttcatgtagtcaataaagtccttaaaggattcttaaaagaactaggagattcatttttactctcattgcggtgattgcaggtttaattgctgttactacaacagcggctactgctggagtagccattcataacttggtccacaccactcattatgtggaaacatgccaaaaaaattccacctgactttggaattctcaggctcagactgatcaaaaactggccaatcaaattaatgatctccaccagagtgtcatctggttgggagacaggatgatgaatttagaacactgaatgcaactacaatgtgattggaatacttctgattattgcataacaccttatggttacaaggaagatcaacatagttgggaaaaagtccaaaggcatctaaaagcctgggatgataatttaaccctagacatttcaacactgaaggagcacatttttgaggcttcccaggctcacttaactaccattcctggttctgatatatttgaaagaattacaaaaggactatctgatctaaatcctttcaagtggatcaaacccgttggaggttcacttttgttatcagcattactaatattggtgtgtttatgttgtttgcttttagtctgcaggcgtctccacggagtccaatgaaaaactcgaagccagcgacaagcaatgatggcaatgataatcctaatcaataaaaaggggggagatgtgggcggcaagccacccaggtgccgaggcaagagaccgagggcacgagctgttccagtataataaaatatataaaataagaatagttatactagatatagatcttagatatgattatatatgaatatcattaatcattagtttgtagcaattactctttattccaatattataataatcctcgctctacaatcataacctaggaaaaaccaggccatacagagataggagctgaggggacatagtgagaagtgaccagaagacaagagtgcgagccttctgttatgcccggacagggccaccagagggctccttggtctagcggtaacgccagcgtctgggaagacgcccgttgccaagcggaccgtggtctagcggtagcgtcagtgtcaaggaaaaacacccgctacttagcagaccgggaaagggagtctccctttccccgggggagtttagagaagactctactcctccacctcttgtggagggcctgacatcagtcaggcccgcccgcagttatccggaggcctaaccgtctccctgtgatgctgtgcttcagtggtcacgctcctagtccgccttcatgttccatcctgtacacctggctctgccttttagatagcagtagcaaattagtgaaagtactaaaagtctctgataagcagaaataatggcgtaagctgtctctctctctctcctctctctctctgcctcggctgccaggcagggaagggccccctgtccagtggacacgtgacccacgtgaccttacctatcattggagatggctcacactccttaccctgcccctttgtcttgtatccaataaatatcagcgcagcctggcattcggggccactaccggtctccgcgtcttggtggtagtggtcccccgggcccagctgtcttttcttttatctctttgtcttgtgtctttatttctaca
>HML5_repbase_HERVK22I_LTR22
tgagccagatggccctcttgggggaggtcgaccagggatattgccccctaatggtatttactttagaccgnggtacctgagctttaatcattcgtagaactactctcttaaccatgttaattatccacaagtgtgttgactcagagcttctgttgttaattgtatactaaataaatgcctggagtgcaagctgctcagggccggccgcagtgacaaacctctcttggtgtgcaggcggtcggacactcagcnggactggcaaaacagaatatctgtgtgtcagtgtacgttttattcatccgtcgtttgggtcagggtctgcgggcagacccccgcaggtggtgccccgtgtgaggaacgctgcaacggatcgcgacggaaccctcaaaaatgaaggtgaagagactgcgcagtcagtaagtcattggtgcccgctcgggatttccaagttcgagggaattgttcaggctagggtttcatcatgggacaacagttatcagctcaacagaaacagtatataaaagtattgaaacagctgcttaaagctagtggagcctcggtttcacaggctcaattaagggacctaatgcaaactgttgtttcccataacccatggttcccagaagaaggcacgctagacgtagagctctgggaacaagtggggagaaatcttaaacaacatcatgcacaagggcaacgggtcccagtaacatctttaacgttatgggccttagttagggctgctttggtcccactctacacagaagagcctaaaaagggaagggaggaggaaccatcacctaccttaccgcctcctcctccttcagccccgccattaccgggcaaaaataccaaagaggaaacagaggttttgcctgagccccctcctccaataaattggaaaaaagacaagggatacactacagctatgggaccctgtcttaggcaagcggcattagaaggggagctcttagcctgcccggtaatgcaagatcaacaaggcaatcaggtacatgaacccatttcttttaacgcttataaagagataagaaaaagcattagagaaaatggagccgctagcccatttacgaaaggattaattgaggccatagcagacaacttccatatgaccccatgggactggtcagtgctagctaaaacaactttagagcccagtcaatacctcctctggagggcagaatatgatgagttgtgtgaacaacaagccaaccagaatcaagtggccgggcaagacataacagctgctatgctccaggggaggggtccccatgccaatgtacaacaacaactaaattttgatccccaggcctatgcacaagtgtctttgtgtgctctcagggcttgggaccgaattcccgaaagcggagttcaacagggatcttttataaatgttcgacaagggcctcaggagccatttgttgaatttatcaatcggttaacccaggcaattaagagacaaattagtcatgcccaggccgctgatatcttattgttgcaattggcttatgaaaatgctaatgtggactgccagcaagcaatgcaggcaatcagaggaaaggcagccacagtcggggaacttatacgagcatgtcaactggtggggactgaaacacacaaagccaaaatattggctatggcattaaggcctcctaaagtgaaaagggagagaaacccaaattgttttctatgtggagagccaggtcatatgaagagggaatgccccaatagtagagaccaaggtaactcaggaaaagaacccccttctatatgcccccaatgtaaaaaggggaaacattgggcaaatcaatgcaggtccaaatttgataaaaacggcaaccccataagtaatcaggtgggaaacttcatgaggggccggccccaggccccgctccaaactggggcaatgccagcggctttcctcggtcagatggaaagcccacagtcctctctctcagagcagccaccactgggagcgcaggactggacttactctgccccaacgaattagtgctaaaagaaggagaagaccctaaaagggttgcaactgggatctggggcccactgcctctgggaacagtgggattagtcctagggcgatcaagcctatccagtaaaggaattaatgtgctcactggggtaattgatagtgattatcaaggtgagatattagttatgatggaatgtaaaggtctgcatattcttccccctggatcaaagatagctcagttactacttttaccatactgggtccccaatgcccagggaaaggaaaggggaaagggaagttttggaagcacaggagccacaggagtatattggaatcaattaatcactgatcagagacccatgattaccttaaaaattggaaataaaaattttactggcttattggacacaggggtggacatttcaatcattagtgatcaaaactggccagaaacttggccttgggtcactcagaaacaaaaaattgtcagcatcggggaagcacacacagccaagcagagcacacaccccctaacatgttgtgattcagagggaagaaaggcagttatacaacctctaatcatgcccatccctgttaatctttggggacgggacctattagcccaatggggggtcactctgcagacccctttctaataatggccactgttattattcctcccctacccctgacgtggctctctcaagatccaatttgggtagaacagtggcctttaaagggagagaaattacaaagagcccatgaattagttgaggagcaattaaaagccggccatatagaaccatcaaacagcccttggaattcgcccattttcgtcattcccaaaaagtctggtaaatggagacttttgcatgacttacgtgctatcaatgctaatttgcaacctatggggccccttcaacaggggctcccttcccccgcggcgattcctcaagattggcctatagtcattattgacttaaaagactgcttttatactattccccttgcagaacaggacagagaaaaatttgcatttacaataccagctatcaataatgaaaggccagcttgccgatttcattggaaagtgcttcctcaaggaatgctaaacagtcctaccatgtgtcagtatcatgtaaatcaggctttgctccccagtagaaaagaatttcctaattgcaagattattcattttatggatgatattttactagcagccccaacggagccagtacttttaagtttatatgcctctgtcataaagaatacacagttaagaggtttaatcatagcacctgaaaaagtacaaatgtcctctccttggaaatatcttggatacatactaacttcccggtcagtaagacctcaaaaggttaaattaaatactagcaacttacacaccttaaatgattatcaaaaattactaggtgatattaactggcttcgccccaccttgggcataactactgataagttacaaaacctgttttctatcctaaagggcaatacagccctagactctcccaggtatttaactcctgcagcaaaaagggaaattgaggaaatagagcaagctatttctcagaggcaactagatcgcatagacccacgatattcagttcaattgtttgtttttcctactaaacattccccaacaggattaataggacagatggccccagggctacgcttcctagaatgggttttttgctcacataccgggactaaaacactatctccctatatccagctagttagtaaagtcatctattcaggccgcagacgatgcaatcagttgctaggttatgaccctgatgtcatcagaattcctttaagtaaaaagcaattcgaagcagtattgcccttatctctagacctgcaaatagcactctctgattacacaggccatatagagcatgcccttcctgctgacaaactacttcagttcttatctcatactcctgtagttttgcctacaaaagtagttcactcccccatacctaacgctttaacactttttactgatggctctggtaaaaatggaaaagcggctatctggtggagaccacataattccctcactcgttctggatttactagcactcagagagctgaggttggagccttaatattggccctggaaactttttccactcagcccatcaatattgttagtgactctgcttactctgtttatttattgcagaaccttgaaacagccctcattaagtccactctggagcccaccctgtgtgcactttttcttcgacttcagcaattgctagatcaatgtacacatcctatttttatcacacatattcgagcccacagctcactgcctggcccactggcttatggcaatgatcaagcagacctgcaggttatgacatcactgcttgaccaagccacccaatcacatcaatttttccaccaaaattggagaaacttatctaaacaatttcaacttacccaaagactagctaaacaaattatcctgcaatgcccagattgccagctcacaggcacgtcccctccttcaacaggtgttaaccctagaggactagaacctaatcagttatggcaaacagatgttacacacatccctgaatttggaaaactaagatatgtacatgtatccattgataccaattctcacttaattagcgctcatgctcttcctggagagtccacccgatatgtcattaaacatcttcttttaacttttgcatttatggggcggcccacaaaaattaaaactgataatggtctggcttatgccagctcacaatttcaacaattttgtcacacgtggaacatccaacattccacaggcatcccgtataacccccaaggacaggccatagtagaacgtgcccactccacccttaaaaatatgctcagaaaacaaaaaagggggaatatgagtaaggaccctgcaacactactggcacaagccttatttacccttaattttttaaatttagatgataaatttcaatcagctatagaaaagcactttgctaaaacctctcaagacataaaacctgcagttttatggaaagatgtaaatagtaatgtatggtgtggtccaaatgaattgctaacatggggaagaggatatgcttgtgttcacaccccctcaggtcctctttggattccagcacgatgcatcaaaccataccatggcgtggctaggacccaacccggtaccagaaatgaaggaaatgaccctgcaggacccacagccccggacgatgcggcttcctcggatgacacaagccccggacattacctgggggatgctgaagaagacaactcaggaggctgagcgaatcctgctccggacacagacaccattcactccagataatttgttccttgctatgctttctgttgtacattgcaactctcatagggtattgatcctttttattctctcactttgcctgcaacctgtacctgctacactctattgggctcatctcttagatccgcctttcttccgccctgttacctgggcagacacccccttcccagcctctaataacgtaactgcttggctaggagggattgacttacccccagtggggtccctcattaatggcacacattggactaaggtgccaggtaacactacatatcactccactatcctcccactgtgtgtaagttataaaagttctaacccttactgtgtacctgcccaaacacaattatggctacatcatggcaaaggaaatgccttaacagtcttagttgcaggtagcctcaaaccgggcaatgcaatcaatgccactttcccaaacattccttcctgtgctaaagaacaaagccaggaaagtaatggattccactttagctgggaggtctgtcatgggggacaagcccgtagcctccagttaggcaattataacatcttagactggagcccccacagccatttgcagggcaaccatactgatgtccgcatctatcatggcatcaatcacagtttcatagccacgtcccattcccctataatttgggccgatggggggatgggatatcccagaccccaagtagagtccatgccaccccaagacactttatggtgcctgggacatcttagcacctcccttaacacctggcatgggacatatcataattccagtcacaattatactatgacctttattcataatcacactgatcagtgcctgatttgcactacccatccatatgttttccttatgggaaccaatatttccattacaccccaaaactccacgtttgtgacccgagtgcagggacaggcttggtttgcctcatgtatcactaattacaatatatctaatttaaatattactagtgtcatggtattaaggagacaatctgaggcattcctaccagtcaatttgacacgcgattggcaaggttcctctgcccttgccaccttagaacgtgccctgtcccaggtcagacacaaaagattcatagttacacttatagcctttatagtctcagccatagtcatcctagcaactgctagtgttgctgtagcatctattactgaatcagtacaaacagctacttttgtagataatttggccagaaatgtgtctaatgaacttctcttacagcagggtatagatcaaaagattcttgcatgtctgcaagccctcgaggctgccttggaatatgtaggggagcgacaagatgcactggcattccgacagcaattaaactgtgactgggagcataagcatatctgtgtcacttctctaccatggaatcaatcaatacatagttgggatgaggtgaaacaacacctctggggaacctttcatgacaatttaacagcagacataaagcaacttaaaactaaaattctagaatccctaaacgccatagatctacacgcccaacaaacagccatatggaagggtgtgcgagatcatctctcctggatagacccccactcctgggggtcactccttgattggaaaagaatgttactaattatactcatgtttgtcttatgttatttactaattctaggatgcaaagccggaatacgagcagtaaccgctacgcctgacaaacctgttgctgcacacatctgtactcttcaatcaacaaaacctgatgcaaaaaacagaaaagggggagatgttgggattcactcaggatggtggcagaaatattaaagggaaatattagggaaagttatagggaatagtcacaaacctttttggaaggctgaaaggttacatagcttgtaataattgaacaggctgaaggcagccggttcttaccttagagcattaggtcatagggtaaatactagggacaatagaggcttccccagttaagtctgtttaccctacctccattaactaacctttgagccagatggccctcttgggggaggtcgaccagggatattgccccctaatggtatttactttagaccgnggtacctgagctttaatcattcgtagaactactctcttaaccatgttaattatccacaagtgtgttgactcagagcttctgttgttaattgtatactaaataaatgcctggagtgcaagctgctcagggccggccgcagtgaca
>HML6_repbase_HERVK3I_LTR3
tgtgggcaaactcgcatctgcncctgccaccagaaggtatgctgagggcagtcactccctggcgccagtgctccttgaggttatctactggaacatctggagcctgctgttcaaagaangcagtcatgcgggcctgcgntaaatcaagcagctgaccgacaaccacccccttctccctatcccctctacccaataaatacgaagggctgtagaagctcagggcccttgttcactagaagcaaggagccccctgaccccttcttccaaacatactcttttgtctttgtctttattcccgcgtttgtcctcctttgttcagtccaacagggnctgcggcatagtggcgccccgaacagcgacagaatcaggcgctcaacaagtggcatccgaacacagggactttgaggacgtgaacgaagaaggtctgctggagcagagaaactgaaattgacaagacgaatggggaccctgggatgagtctgctggcagcagatataaggtcagtgccctaacgaggtactgggagcaatataaggtcagtgccttaaagaagtactgggaatgggagtttttctgaatcggaggtaacatggggcagaatttgtctgttgaggaaaaacattatcgtgcagttgcttaaagttttgttgaaacaatctggtgctcaggttaattctcagacattaactaagatgctgcaggaggttattacgcataacccatggtttccacaggcaggcactcctgatgtagaaaattggcacagagcaggagaaggattaaaacaggctcatcaaaaaggtcttaaagttgattcttctgctttctccactaggagtttagttcatactgtccttctgccattatatcctttttattctgctggacagcaggagtcatgttctgagtctaaaaatctgaaagaatctgttgtcccacccacagcaccaattgaaaataaaaaacaggagagggaggataaaaattggcctataccgccccctccagttgcagaaacatctgtaccgcctccttcagtagccgaaatagagacctcaatacaaagaattttatgctctgctgccatagctggagagcccttaggacctctgcacttttcctatttccgtaaggcctgatccaaacaatccacagcagtttattcatgaacactccccactagagtttacgttgttgaaggaattaaaaattaagtgtaattaataatgggatacagagcccattcaccttaggattgctagaatctgtatttggtgctatgcgccttctaccctttgatgtaaaacatttggctcgcacttgtttgtctgctactgcatacctgacttggaatttaaattggcaagaaatgtgtgcagaccaggctagacagaatcatgcttctggacacggagacattacagagggtatgctgttaggtaatggccctttattcagacctggcatgtcaaatggcactcccagatcctgcttatcagcagtgtgcacaggctgctatgcacgcctgggccacaattccagaagagagagtcccagtacaatcctttttacatctcatgcaagggtcacaggaaccctacgtgcaatttcttgcaagattacaagaggcagtgaagcatgaaattcctcataccgctggcacagaaatgctaaccttaactttagcttttgagaatgcaaacgcagattgtaaacgtgcactggcacctgtgaggtgtaacaaaacttgggaaattttctcagaacttgtcaggatgtagaaactgagcttcattgctctgcaattttagctcaagcaatggctaatttagtagttgacaaatctaaaaggagccgacggtcaaaccctaaagtgggaaaatgttataattgtggaaaaactggacattttaaaaaggaatcatgactgatctcagggcagaaaggaccttataatgtggtgccctccacccccatggcccagcggaaaaaaacgccaggactctgtcctcactgtaacaaaggaaatcactgggctattcaatgccgctcaaaatttcatcaaaactgcaaccacctgtcaggaaacgagaagggggcctggacccgggcccctcaaacaatgagggcattcccagttcagaccacaaccccacttcaggggtgggtcccaggaggaacattgattccctcaccccaggaacaccaggaagtgcaggattagatcttccagtcagagaaagaattacattaattggtggagacaaacctatcaaagttcccattggcatttggggacctttaccagcaggatacagtagactaattttaggcaaaagctgccttaacttgcaaggcattactgtagtcccaggagtagctgactctgattatgaaggagaaattcaagtagttttaatgtcacaagatctttgggtttttgaaccggaagaatatattgctcaattattgcttattccctgcaaattacacccttctccataaaaggagaaacgaggaaataaagggtttgggagcacaactacatgagaaatctaatgattcacaacctatagcttataatagacccacctgtgtagtacaaagtaaaggaaagaaattgtatgggcttatggacacaggagctgatgtgtcagtaatatccagtaaggactggcccccagcatggcctctcagactaacctccacatccctagtgggagtaggagcagctaaaagtgttcaacagagtgctgagattttaccttgtcttggtccggatggacaatcatgtactttccagccttatgatgcaaatatagctatcaatttatggggtcaagaattacttacagcatgggatatgagacttacaaatgaaaactttcataacccaggatttaaaatgttgaaggacatgggatatcagagtggaaaaggtttagggaaattcctacaaggaaaccctaacccgatatctataactggagaaacagatagaaaagggcaaggatgtcaggatttctgatggggatcattgatatttctcctcgacccactgccttaccattagaatggctttgtgacaaacctatgtgggtggatcaatggcccctaacacaggagaagctagatcaacttcatctgttggtaaaagaacaattgaatgcaggacatatagagaagagtttcagcccctggaattcaccggtatttgttattccaaaaaagtctggaagatggtgactactacatgatttgagagttattaatgcgcaaattaaaccaatgggtgccttacagcaaggtctaccttccccagcagccattccaagagacaggcctcttgtagtaatagatcttaaggattgtttctttactataccataacacgagaaggataagcctcaatttgccttctctgtgtcttctattaatcatagagaacctgtctctcgctatcagtggaaagttttaccccaaggcatgcttaacagtcctacattatgtcagcattttgtaggaagagcattaaaggagccttgaaatatgtttcccactgtctatatcattcattttatggatgatattcttttggccgctcctacagatcaaattttacatcagttattcagagaaacaaaacaggccttaactaaatggaatctcaaaattgctccagagaaggtgcaaacaacttccccataccagtacttaggaactattgttatggaggggagtgtacggcctcagaaagtagttctccgtaagggcaggttacagactttgaatgatttccaacaattattaggggatattaattggctgtgcccaatgctaggtattgctacttatcaactcacacacctttatcaaaccctccaaggagattcttcattagattctcctcggcaatttactaaggaggcagaagctgagttacagcttgtagaacagatgcttcagcaacaacatgcctcctggctacagccacaaaagcctttgcttttgtttattcttcctaccccccattctccaacaggacttttaggccaattcatagacaaatctgtaatcgtaatagaatggctctttctatctaatcagtgaaatctttgcaagtttatctttctttaattactcaacttataacaataggtaggcataggtcaaaaatgcttatgggatatgatccagataaaattattgttcccttggattcccaacaacaggccacagcatgggaaatgtcgactgcatggcaaatcacttttgcagattttgtgggaataatagataaccattatccatcagacaaaattttgcaattttataaagttcacccttttatccttcctgtaattactcatcacaagcctattccaggtggacagacttattttactgatggctcttctaaaggccgtgcagctatttatggacctaaacatactcaaacaataatgacctctggggtttcagctcaacgctcagacttaattgcagtcattcaggttttacagctgacagcttcagatcctatcaacattgtctgtaattcagcttatgttgtaaatgtagccagttgcatagaaactgctacaattaaaaatacactagacccagaactgcttaatttgtttctaagacttcacacagctattggctctccttcgtctccttttcatatttctcatattcgctctcacacacaacttcctggaccactatctctaggtaatgatagagcagataaactgatgagttctgtgtttcagcaagctcaagcgtctccatgcatttctgcaccaaagtacttctgcctctactcgcatgttccatttntctcgcagccaagctagggctataatacaagcctgtcctacttgccagcatgtccctggagccgcacctgtagaaggttgtaacccatgaggtttggctccaaatgaaatctggcaaatggatgttacacaagtagcagcctttagtaaacttagctatgttctacgaattatagacacttattctcatatgctgcatgctacatgccaaacaggtgagacagctggtcatgtacggcaacattgtttgtcatcatttgctcatatggggatcactaaacaattaaaacctgacaatggaccagcttatactagtcatgcttttcaaatattcttacagctttgagctataacccataaacaaggaatccattataatcctagaggacaaggaattatagagttggcacatcaaacattacaacaagtgttgaaaaaacagaaagggagggataggagaccacttcacacctcaaacaaaactacacttagccttattatctttaaatttttttgactcctggtagagatggtaagactccagcagaaagacattggcaagtgttagaggaaaagaggaaagtttatccgaaagtgttattgaaatcccccggagaagagacaatggaaaggtctgttggatttactgacgtggggatgagggtatgcttgtgtttttcagggagatggacaagccgtgtgggtgccctcaaggtggatgtgaccatggaacgggagactagaggaacccagggtggccaactatgggcctggtccctctggtctgagccatgagccagctgagctagagtgcaaagatggagagaaggccgaccggagtccagacgacatcaacccccataacctgggagcaactcaagaataccaatcaggaagctgggaaactactggagcatcagagccaggcaaaacaccctgattccatgttcttggccatgttagtcataatgtcctgtgtggtatgttttccctgtgcagaggcaaaaacattttgggcatatgttcccaatcccctagtagtacaacctatgctttggagtgacactcctcctgagatttatcgtgatcaggaagtatgggctccaggacccctaactcccctgacaatagaacagttagactctcagaacaatgtcattaattatacgaccccacgagaaggactcctcttgtgtatcactacaaagacatcgcttaactgtagctgtcttataattcaagctcaacaatggttgagtcactatggaaaagtcatgtgcctattaagtcttggttctattaatgtaacaggtgtgctaaccaaccattcccggcccaatcaccctaatcgtgctgactatatggaatggattcccttcgatagttactaccccccctcacatggacccaatgtcttgacccactggctagaaaacaatctatgttaagtggagacattgtggattggggacctaaaggtcttctgtatggaagacatgaaaatcagaaatcatggcacaaacttcgctggcattggtgggaagattttaaagcttcttctttataccacaccgggatctaatcccagtctgccacccagattgcttgacatggagcaggctttagcccgcctcttcctcagtggcattatctagggaggaaaggaccaatccaagagatgttatggaaggcagcactcccatttatgaatggagcatctgggttcgggatactatccagtgatagcaatagtaagcaacacagtcttaatgttacatttgtaaagaatatcaccactcaatttatggtttgtctttttaatccttatgcttttttggcgactaagaaggaccagctccaggtaaacaatatccaattgacctgtaaatcttgccagttatgtcactgcattaatcatagcacattgcaaacacataatgtctctactttgataattttgggtcgcatccctgggctatggattcctgttaatctgtcccagccttgggctaccacacctgctttgcactttatgaaacatcttctaactcagcttactcattgtgcccgtagagccttaggcatgataatttttgctattgtttccttggtcacattaataacttccgttgtgatgtcctctgtagctttgcatagttctattcaaacaactcagtacatggaaaactggatgcgtatagccaaccaagcatggccacttcagaataaaattaacactgagttacaaactgaagtggcattgttgaaatccacggctctatggttaggagaacaagtacaaagcttgcaattgcaacagcaattgcatgatcattttaatcacactcatatttgtgtaaccaacttagaatataaccaaagtgagtatccatgggaccttgtgaaagcccatttgcagggagcttgcacatccaacatcacctttgatatcggtgaattacaaaacaaaattcttgatttaaatggacaaactcaagagtttcagccttctttagaagacgagaccaaattccagcaaggcctggagagcctcaacccttggaccagtctaaagcaccacattaacatcttatatgtagtccttggaataatgttgttttgtctctgtcttctgttcatagtctgtaaaactggatggactgccaatcagaaaatgagagctgcccagcctgaccttacattctttcaattaattcataaacagaaagggggatatgttgggagctgaaagnctgagggtcgtgaccaactcagcattccactggaggctatatgatcaaacagcaaactgtttntcatgaatgcaggatgtgggcaaactcgcatctgcncctgccaccagaaggtatgctgagggcagtcactccctggcgccagtgctccttgaggttatctactggaacatctggagcctgctgttcaaagaangcagtcatgcgggcctgcgntaaatcaagcagctgaccgacaaccacccccttctccctatcccctctacccaataaatacgaagggctgtagaagctcagggcccttgttcactagaagca
>HML7_repbase_HERVK11DI_MER11D
tgctacggaataaaagatgaaatgctcctgattattgtaaatacaaaattgcatgcaggattgtgtaaagacaatgccaggttggactgccagaacgagccaacagcgcgtgatgtgcttccccctgcagagagcctatgaatggacgtgcagtcagggaggtttcacatcaccaagattcctatcccagaaaagcagatgttcatagctctgggaatggaatgcgacccttgtggagagcctataaacggacgcatggggggcgcctgtccatatggataagatagggctataaacgccctcatcttgccacggctcttctaggcctctttagggttaaggcatactcccttctgagaatttctggtctaaccggttgtctagcttcacgtcctgtttccatggattgtttgtaaccagcttttgttgcaattgttactgctgattaatatcttgctaatcataggttatggaaagantgtgtttctgttttaaggctctgttagaaattactgacgcacacactatattgtaaattcttatctctgtatactgtacttctacatacaaatgtactgtacttctacatacaaatgttatgttaaagaattacttcatccccatgtgaccatctcacctcataatcaaatgaccctaaatccctcactaacctacccccgccctcactaaacttaataataaatgctggtatatccagtgcattgttggcaccgtgggaccagaaggcggtgacccccctggacccagctttcactatcttgtgtgtgtctattatttctcaacctgccgatccgcctaggagcaaagagagagccccgttgcattgcgggctgctggccagatcccgcaatatctggcgcccaacgtggccttctttgttcctcggctcagtgcactccgagtgcaggttcgtgacgactagtcttcagtctcgacggtaaggtctccgggtacgctttttccgactctcccctcttttcgggtttgtcgaccggtattattccagggttattatgggacaatcacagtctaaacaccaggcttatctgtcttttattaaacttcttcttaaacagggtggaatcaaggctgattccaataaccttattctcttatttcagactattgaaaaatattgtccttggttccctgacaaaggttctatggacctgttagactgggatagagttggcgccacgctccgccaactcatgagagatggtgttttacttcctatttctgtttggactgactgggctcttattcgtgttgctttacttccttttcagtctggtgatcctcttcaactgccacaagttaacgcggatggtgagccgctccctttacctcgggtagctgacccccctactagtcctccttctgatgatgaggaggaattcgatctctccttgttttctccccaagaggaggaacctggtgatgatcccctccctccgcctcctatcttggaacctgtatatgttaactcttcttctactaagctgttgccccctctgccagaggaggacgtgtggcattcatctgaatggcctgtttctcgttcctctcgtccttttggacctctcccctcttctaagcctactgtttctttcgacgctccgggaccccttctttcagaggcttggaatcctgcttccccccagtccacatcccggtgccctcactctccttctctcttttcctctgcccctgctagacctgtccgcacttctattcaggaggcgatgtgtagagctatggcttcttgtggtttggatgtctggcagctccccatagccatagcctctaagtgtgaaggtgcaggagggtggggaaaaggcacagctaaaggccggcgatattatgaatctttctctgtacaactccttaaggattttaaagctgcttgtgatcaatatggaccaaattctccttatgtcaaaactgttctacattcccttaccactgaaaaacaacttgttcctattgactggaatttgttagctcatgcttctcttaccccttctcgattcctacaatttaagatattgtggtcagaagaggccatgattcaaacttcgataaattttgaaaatgggactgaagtgtcttatgctatgcttatgggtactagtgatttgtggaatatacttgctcgacaattggaatattgtcaacgtattttaactcaggttactcaagtgtgtttacgagcatgggaacgtattcaagacgcaggcaaggcccctttatcttttagtgctattaaacaaggtccttctgaaccctatcctgatttcacggctcaactcacagatgctgctgaaaaggctatttctgatactagagcaagagatgtggttatccgacttatggcgcttgaaaatgctaacactaagtgtcaggctgccatatcaccattacgtcgtaaaacccaaaacacacctgattatgccatcattccttcctacattagagcctgtgatggtattggttctgaaactcataaagctatgctcagggctcaagccatgacctcgtctttaaaagctgctgctgttattctcaatgttcctacaacaggtgtgcccaatacttttcttggtacttgctacaaatgtgggggagtaggacactttaaaaaatcgtgtcctttacttaatgctaatccccaacaacctgctccacaaactccaaatttacaaaaaacacctggtactatttgcccacggtgtaaaaaaggtaaacattcgatgagttcttgtcaatctaaattcgatattagtggtaatctgttgcctccttttaatgtggtcaacactgtttttaatccctttccatttcagggaaacagggggaggggccagcctcaagccccaatcccaatcagggctccggggtttcgttcacccctccctgtggctacccctataactgcaccagaaatgccgcagactcaagtacaaacagtgccacagacattacctcaaattctatacccacaacccaatgccaattaccccctcctcttgtcccagtacaatgcccgtccacctgcaccacaggagaggactcaatagacttatgtagtactctccctttgtctttactccctggagaacaacctgtccttgctcctactggagttaaagggcctttacctaaaaatcatattggtttaattctgggcggagcttcattagcctcaaaaggtgtaattgttcatactggccttatccatgccaacacttcagatgaaatatgtttggttatttctacaaaatctcccattttcattgaaccaggagaatgcattgctctattactacttctccctgcactgtgcccctccacagaatctgctactcacacaagaggtgtagaaaatacctttaaacaaaacaaagctgcttattgggttaatactatttcttctcaccatcccacctgtactattaaaatttccggaaaaaagtttgcaggtttagtcgacactggggctgatatttctataatcactgctaatcagtggccttcctcttggccaaaacagccctcttcaaccaatttagtgggagttggaaagtcatctgacgtataccaaagctctcttatatttccttgtacaggacctgatgaccaaatgggcactgttcaacattatattactccaattcccataaatttacagggacgtgatttactgcaacaatggggggctgagatgtctatccctttatcaaattatagtgaagctaacaaaaacaaaatgtataaaatgaattttttttcctggaagatgattaggagttaatggagagggaattaaagagcccttggaaccctcctgaaaacttaacaaatcaggacttggatacccttttaggtgctgtcactgctgagcctcccccgccaatccctttaacaatggatgtgtgagtcacctgtttgggtagagcagtggccactttccaaacacaagttggaggctttaattgaaattgttaatgatttactacaagcaaacactattgagccctccttgtctccatggaactcgcctgtgtttgttgtacaaaaaaagtcaggaaaatggaggatggtaacagacttaagagctgttaatgcagttattaaacctatgggggcgttacaacccggtatgccctccccctccatgattcctaaggaatggcctttaattatcattgaccttaaagactgcttttttcatattcctttagacaagtcagactgtgaaaaatttgctttcactataccttccattaacaattcagctcccgcagctagatatcaatggaaagttttacctcaaggaatgattaacagtcctactatttgtcagttgtttgtcggtactgtgttacaacctatccgacagacttttaaaaataattacattcttcattatatggatgatatactgattgctgctcccactaaagatgaattaattcaatgttttacctctttaaaattagctgttgccaatgcaggactccacatcgctcctgataaaattcaacaagccactccttttctgtacttaggaatgcagctagaagctcactccattaagccccaaaaagtccaacttcatactgacaatttaaacaccttaaatgattttcaaaaattactaggtgacatcaattatctcagaccaaccctaggcatccctacttatgcattatctcatctatttgccactttatcaggagatacagatttaaacagtcctcgctctctatctgaaccagcaaaacaagagttgtcttttgtagaacaaagagtgagagaggcacaagtctctcgtattgacccaaatttgcctttacaatttttagtttttccttccatccactctcctacgggacttatagtacaaaatgattctctagttgaatgggtatttcttcctaattcagcctctaaaactctttcaatatatcttgatcaaatggccactttaattgggttaggacgtcaacatatcactaaaatttccggctttgatccaaacattattgtggtccctttgtcaaaaaatgaagttaaaaatgccttttctacatctttgtgctggcagactaatctggctgacttcattggcactattgataatcatttgcctaagtcaaaattctttcaatttctatgaaatacttcctggattctaccaaaacttactcgttcatcaccactagaggcagccattaccatttttactgatggatccagtaatggaaaggcagggtatgtaggaccaaaagataaagtcatttctactccatacacttctgctcaaaaagccgagttgtttgctgttatctctgcattacaggattttgatcagcctcttaatattgtctctgactcagcttatgtagtccatgccactaaggcaatagaaacagctaccatcaaaaatattgctgacactaatctgttttccttgttctctttgttacaaaaaactgtcagaaaccgaaaccacccttttttcatcactcacattcgttctcatactaatttgcctggacctttatccagtggtaatcataaagttgatactctagtttctctagccattacagatgcagaacaatttcatcaactcactcatactaatgcctcaggtcttaaacataaatattctctcagttggaaacaagctaaacaaattgtacaacactgttctcaatgtcaggttcttgtcttacccacacaatctcccggagttaatccccgaggcctttctcctaatgctatttggcaaatggatgttactcatgttccttcttttggaaaattagcttatgtgcatgtcacagttgacaccttttccaatttcatctgggctacctgtcaaaccggagaagccacttctcacgttaaaaaacatatgttttcatgttttgcggttatgggaattcctagtgagctcaaaacagacaatggtccagcctattgcagtaaagcttttaaaaattttcttgatcagtggcatattaaacatattactggtattccttataacccacaaggccaagctattgtagaaagaagtaacagaactttaaaattacaattacttaaacaaaaagagggggataaggagttgtctacccctcacatacaactaaacttggcattgctcacattaaattttcttaatattcctaaatctagttctgttactgctgccgaaaaacatttctctggtaaccgtcccacggtaaaccaaggaagggaagtatggtggaaagatgttcaatctaatatatggtcaaaagtttctattttaacgtggggaagaggctatgcttgtgtttccccaggtgaacatcaatctcctgtttggattcctgctagacacctgaaattgtgtcctgaagatgcatgcaacaacgagacagagaaatttgctgaaaaaacgccacagcaggaaacaactaacacatccaatcatcaaaaaaaaagaaagaaaataaccacgctaactcctttacaacagacaatccagtcagccatcctgaacaacttgtctccagcgatccaggtccggctcaacctctgcctcctcctgatgacactgatccttctaccctctgtcactccacagactgttaaaaactatacatattgggcctatattccttttcctcctcttattcgagccatgacatggatggacgctcctatcgaggtctatgttaatgatagtatttggatgcctggttctgtagatgatcgttgtcctgcccaaccttcagaagaaggaacccctttcaatatcactttaggttttaggtatccacctttgtgcctgggacccactaatggatgtctctcattagatattcaaacttgggcagtcacactaccatctggtcactctgtccctcctttgggacacttggtatcagggctctcattaaaacctctaaggcagatcaaaacaggaatcgctgattatattcacacatcccaatataagcctttaggacctgcgtgtcctctcaacttgtcttcaaatgctgacaaattaatatggaaggattgtgttagttcagaaggaactgtgttatttaattcttctcactacaccattgttgattgggctcctaaaggtcatattactaatgattgctctcaaggtcacagagattgtcaacattttctctatgatattacttatcaaaaaagtagtgacaaccctcccctattatatcatagatttaactccttttttccttttaagtggaaaggggcaggggttgcccctccaaagccaaggctcattgttccccacttaggacctgaacattcagaattatggagattaaccatagctatgactggtatgagagtttgggctggagaaagtgttataagtaaatccaccttgtcacctcaaaaactaagacaacagattgatttacactactatttccacacagccaaaaatatcactatggcaatcatcaaaaggtcaattcaaagatgggacagtaaagattatgaggacttatacccccccgttgctaatgtccccccaccacctctcatacaacctattccccccaccccacattcacaaaaaagagtaccatcccaaaatatatatactatctatatggagtccaacaaaactataccacttaaaagttgtgttaaaccaccatatatgttattagtaggaaagatgcatattagttcaaaaaccaacataattacctgtgttaattgttacttgtatacttgtattgactcatcctttaatcaatatcatagtattttaatagtcagagccagagaaggtatttggctccctgtagccttacataggccttgggaatcttccccttctatccatgttattaacaatattctacagaaaattcttaaaaggagtaaatgatttatttttacattaattgcagtaataatgggcttgattgctgttactgcgactgctgctactgctggagttgcattacatcaatctattcaaactgttcattttgtggataaatggcaaaaaaattctactcggatgtggaattctcagtcaggtattgatcaaaaattggccaatcaaattaatgatctaagacaaactgttatatggatgggagatagaattatgagtttagaacatagattacaaatgcaatgtgattggaatacttctgatttttgtataactccgtttcaatataatgagtctgttcacaattgggaatcagtaaaacgccatttacaaggaagtgaagataatttaagtttagacataagcaagctaaaagaacagatttttgaggcctctcaagcacacttaactgctttacccggtgctgaagttttagacggtatctctgaggggttatctaatctcaaccccattcaatgggtaaaatctttgggaggatccactatcgttaattttgttctgtgtataatttgtgctattggtttattgttcatgtgtaaaattggaaaaaatattcttcaatccaatcgtgatcagtgccaagctatgattgctatggttcatttaaatcagagaaaagggggagatgtagggagaccccctgaaactattgctacggaataaaagatgaaatgctcctgattattgtaaatacaaaattgcatgcaggattgtgtaaagacaatgccaggttggactgccagaacgagccaacagcgcgtgatgtgcttccccctgcagagagcctatgaatggacgtgcagtcagggaggtttcacatcaccaagattcctatcccagaaaagcagatgttcatagctctgggaatggaatgcgacccttgtggagagcctataaacggacgcatggggggcgcctgtccatatggataagatagggctataaacgccctcatcttgccacggctcttctaggcctctttagggttaaggcatactcccttctgagaatttctggtctaaccggttgtctagcttcacgtcctgtttccatggattgtttgtaaccagcttttgttgcaattgttactgctgattaatatcttgctaatcataggttatggaaagantgtgtttctgttttaaggctctgttagaaattactgacgcacacactatattgtaaattcttatctctgtatactgtacttctacatacaaatgtactgtacttctacatacaaatgttatgttaaagaattacttcatccccatgtgaccatctcacctcataatcaaatgaccctaaatccctcactaacctacccccgccctcactaaacttaataataaatgctggtatatccagtgcattgttggcaccgtgggaccagaaggcggtgacccccctggacccagctttca
>HML8_repbase_HERVK11I_MER11A
tgcctgtctttactgcaatctctgaacataaattgtgaagatttcattttaatatggacatttatcagttcccaaataatacttttataatttcttatgcctgtctttactttaatctcttaatcctgttatcttcgtaagctgaggatgtacgtcacctcaggaccactgtgataattgtgttaactgtacaaattgattgtaaaacatgtgtgtttgaacaatatgaaatcagtgcaccttgaaaaagaacagaataacagcgattttagggaacaagggaagacaaccataaggtctgactgcctgcagggtcgggcaaaatagagccatatttttcttcttgcagagagcctataaatggacgtgcaagtaggnaagatatcgctaaattcttttcctagcaaggaatattaataattaataccctgggaaaggaatgcattcctggggggaggtctataaacggccgctctgggaatgtctgtcttatgcagttgagataaggactgaaatacgccctggtctcctgcagtaccctcaggcttactagggtggggaaaaaaccccgccctggtaaatttgtggtcagactggttctctgctctcgaaccctgttttctgttgtttaagatgtttatcaagacaatangtgcaccgctgaacatagacccttatcagtagttctgattttgcccttgtcctgtttcctcagaagcatgtgatctttgttctcctttttgccctttgaagcatgtgatcttgtgacctactccctgttcttacaccccctccccttttgaaatccttaataaaaacttgctggttttgaggctcaggtgggcatcacggtcctaccgatatgtgatgtcaccccnggaggcccagctgtaaaattcctctctttgtactctttctctttatttctcagccngccgacacttatggaaaatagaaagaacctacgttgaaatattgggggcaggttcccccgatatctggcgcccacgtggtctttcttttttcctaagtgcatgtgggaacccgattccctttggtaggtgcggagaaacgtcatcggttcggtccacagaaacgcttgttcgactccccgacgactggtgagtagtctgtgtatggtccgggttaactatgggtcacgcggagtctaaacattatgcttatctctgctatattaaactcctgttaaaacagggcggggttcgagtgcccatggaaaatatggtcactctattcagggcggtggaaaaatactgtccttggtttcctgaaaaaggaaccttatatgtagaactatgggatcatgttggttcaacattccgggaactggtcccagcaggaaattatgttcccgtcactgtttggggtgattgggccttggtacgtgccgtcctaatgacataccaatcccgtgaccccctgcagttaccacagttttctgaatctggcgatcctccgcctcttcctcagctttcctctcccacacggccttcattatctgctcagcctctcccttcgcctactcctcccccacctaacgatactgaggattcaatgtctaactccggtgactttggcttaacgtcaccccctgatgatcttatttcttttcacgaagagctggtacttgtagctcccgcggccccgactcagacagcccgggaccatatatatgctaattcttccctcttcaaacctttgcagtctttgcctccggagccacctaatggctccaggaccaaactacaatttacctgtaattctgcaggccctcccccatccactgcagcccctcaccctcctgtcgtttcggttcctcaaccggtcactttgccatccactcaacctgcttctctgtacccttcttcacacatggataccagtaatcaccagtacgcttctgcctcttctgctcccccaatgcccctttctcacactctcataccggtccgacctcctcaacctcagtttcccttatctacacatacttttcctgtcacttctatgccgactccgtctcatgtgcctgctcttgaaacttccatgcaatgcttattacgccaaaacaaagaaacaagtggattagaggtgtgggcttatccggtcacgctggaacctcccaatgctcaaggggtacaaatgcgtcgatatgcgccgctcaatcttacctttttaaaagaatttaaggatgcttgtactcagtatggtcctacttctccttatgttaaaatggtattacaaactttttgtactgaggtcattttgcttcctttagactgggaccttttggcaaaagctgttctaactccatctcagcatttacaattccgtacctggtggtcagaggaggcccgtctgcaggctcagctaaatcggactaatggcattctaattactcaggctcagctcacaggctccgatagtttctctgatacttacgcccaattaggctttgatgctcttaccacggaacaagtaacaaaggtgtgtatgagagcttgggataaattacgcgccccaggccaagctcctgtttcttttactactgttaaacagggtcacaatgaattataccctgattttttggctaaattacaagatgctgttgaaaaatctgtctctgatgagcgcgctcaaggtattctccttcgtatgttagcttttgaaaatgcgaaccatgagtgtaaaatggccatgcgttccgtccaacgacaaaatttacctgatcacgaggtgttgcctgcatatattaaagcttgtgaaggcattggatcagagacccacaaagctattctgtgggcacgggccatgaaggacgccaatcaaactggctcgactaattcttttcttggagcctgctataattgtggtcaacttggtcatactcgaaaaaattgcactgttaaaaacttaaaagcggccaagccggctcaacaaacacggccaaatgctcctgctactgtttgcccacgttgtcgtaaaggtaaacattgggcaagtacttgccactctaagtctgatatagatggaaatcccttgccacagaaccagggaaacgggaagcggggccagtcccaggccccaatatcaaatgggacacctcagactcagaccaacgttgcgtttccgcttcaagcggtcccaacgcagcccccagcacaaacaaatttacctacagccaacccagatgggtcccagcctcttcttctgtctcagtacaatgcttgtctacctccacagtagggggcagggcggtcaatctctgtagtaccattcctctaaatttactacctaattctttgcctttaattgtccccacgggggccactggccctttacctcaaggttcggtgggcctggtgttaggcagggcatccacctctgctaaaggtatcatagttcatactggtctcattaattctgattcctctgatgagattaaaattatcgtgtctgccaaggttcctgtttccattccggccggtgagtcaattgctcaattgcttttactacctaatatcgttttaaacaaaggagataagacacgtggccctgggatgggctccggcggtgaaaaggccgcttattggattaatgtaatttctaaacaacggcccacctgcaccatacacattcaaggaaaaaagtttgagggcctagtagatactggggctgatgtttctattatttcctctactttacggccttcctcctggcttaaacatcccgccaacatgggactagtaggtgttggaaaagccgaggaagttcaccaaagcacatttatcttggcttgcactgggcctgatggtcaaaagggaacaattcagccttatatcatgcccatccccattaatcttcggggcagatatttgctggaacaatggggggctgaaattaatattccacataactcttatagtgctcccagtcagcatatgatggaaaacatggggtttgttcctggactcggtctcggtccaaagcatgaagggattactaaacccctcccaattactataaaagaagacagggctggtttaggttatcctttttagtggcggccgctgccacgcctcctgatcctatccctttacaatggaaatctgacacacccgtttggattcagcagtggccgctttctaaagaaaaactggaggctttaactcaattggtttctgaacagttacaacttggaaatgtggaaccttctctttccccctggaattctcctgtgtttctagtaaaaaagaaatcaggcaaatggcggatggtaaccaatttaagggccattaatgctgtaattaaacctatgggggccgtccaacccggcatgcctgcccctgctttaatacctaaaaattggcctctcatagttattgatcttaaagattgtttttttcatattgctttacataaatcggattgtgaaaaatttgcttttactgtaccatctatcaataatcaggagcctgcagctcgttatcaatggaaagtacttcctcagggaatgctaaatagccctacaatctgccagctttatgttggacaagtgctttcaccagttcgagcccaatttccccaggcctatattcttcattatattgatgatattttaattgctgcccccactgataaagaattaattgactgttatcaaattttgagccgctgtgttacagaggctggattacacattgctcaggataaaattcaacagaccactcctgttcaatatttaggaatggtggtcgataaacaacgtattcaacctcaaaaagttcaaattaggagagattctttgaaaactttaaatgacttccaaaaacttttgggtaacattaattatttaagacctactttaggcattccgaaatatgcgctgtctaacttgttttctacgctgcgtggagattccaatctccgcagtctcaggactttgacccctgaggcttcaccggaacgggaattcatggagggaagaatccagactgcccagttatctagagtacagccatttcagccttttcagcttctggtttttgcttcattgcactcccctactgggctaatagttcaacataatgatttagtggagtggtgttttcttcctcattctgtgtcaaaaactttgtctgtttatctggaccaactggccatcttaattggacaagctcggtgtaaaatacttgaaatttccggatttgatccaaatttaattgtagttcctttaaatcggctcaaaattcaagccacctttcaacattccgtactgtggcaaattcacttggctgattttattggcgttattgacaatcattatccaaaaaacaaattgtttaattttataaaaatgacatcttgggtggtccctcgattaaccaaagatcagcccattcctgaggccattacagtgttcactgatggctccagtaatggaaatgctggttatgtgggtcctacagacaagcttatttctaccccttatacctctgctcaaaaggcagagttaattgctgtaattactgccttacaggatttccccaaacctttaaatattgtctcagattccgcttatgttgtacatgccactaaaaatatagaaaccgctactatcaaacatattgataattctgaattggcttctttattttcaaggttacaacaggtggttcgccagcgtagacaacctttctatattgcacatattagatctcataccactttaccgggacccatgtctgccggtaaccataaagtcgactgtttggtctcttttgcaacccaagaagctcaggagttccataatctcactcatgtcaatgctgctggattaaaagataaatttgctcttacctggaaagaggctaagcttattgttcacagctgttctcagtgtcaagtttttgtacttccaaatcaggaacctggcgttaatcccagaggcctaactcctaatgatttatggcaaatggatgtgactcatgttagctcctttggcagactctcatatgtgcatgtttctgtagatactttctcaggttttatctgggctacttgccaaacaggggaaggcatggcccatgttaaaaaacatctgtattcttgctttgcagttatggggcttccacgtcaaatagagacagacaacgcctctggatatgttagtaaggcttttgacttatttatgcaacaatggagaatttcccttattaccagaatcctttatgatcctcatggacagactgtggtggagtgggcaaatggcactttaaaaactcaattggaactacaggtgtgtccaacaaagcataatttaactactccccactcccaattacatttggcattgtttactttaaattttttaaatgttcctaaaaataatactctaactgcagccaaacgccattatacaggcaaaaaattctccctaaacgaaggcaagccagtgttatggaaaaactcccaaaccaatacctgggaacctggaacaattataacgtggggaagaggatatgcttgtgtttcaccaggagatcatcaatcccctgtctgggtgcccactagaagacttaagcttcgtgtgaatactgacaatgaaaaccacagggaaaagacgtccgtgtcagagaccgccctcagacgtggtgagatctgtgccaactcctcagaagctggcacgccaaatcaaaatgggtctgattcaatcctccctgatggcaacggagacccatctaactaatcccacttctcctaattacctttctttttctccttacaaacctaaaaatctcaccatttctattagcctgaaaataacatccctctgttcttctcttcctccttcagcactgaatctcgcttacaataggttttatttaatgattctcctccttatactttctgtctcaccagtttcctctcacactgatttacctgctacacaaaattattcttattgggcttatgtgccttttcctccacttattcgacctctcacctggatggatgctcctgcagaaatctacactaacgatagtgtgtggatgcctggagctacagatgaccattgccctgctcaaccaggagaagaaggcactgcatttaatgttactatgggttataaataccctcctctgtgcctcggacatgcacctggttgtatccatctagaaactcaagtctgggctgcttatcttccggagagatcagctacagagaaatggggacatttggtctccggcctctccctttctcctttaagacaaatgaaagggggagtaataggagataccccatactttcaatataaacctgtaggaaaaccatgccctaaaaattttgagggcccatctaaaactttaatttgggaagattgtgttaactcacatgcagtaatattaaaaaatgactcatatggtttagtaatagactgggcaccaaagggctatttaaaaaacagttgctcctctggcggaaaggaatgcctggaggctacttattttatttcttattgggaggacgaggatcatcatcctactttgcataggaggttcagctcgttctttcccttaaaatgggaagataagggcattaccccccgccacccgaggcctcgtatgatattccccattctgagcccagaacacccagaactttggaaattggctattgccatgtctggactgcgagtatgggaaggggaaacttttctgtctgttgtccccactaccgcccctcacatccgtgattctgaaccccatgataaatcccctttgaacctttttcctctttttgatgccgatcctcctttatgggactccgattggcattacgataattcttatcgacccaggtatgcccctctacctcttcagcatccccaggcacctcggattgcttctttacggtggagaacattgggcattgccaccgccgctcctctccctcagtatcaacgtagattcagacattctgctttgtttacctccaacctgactattcctatacagagttgtgttaagcctccttacatgctgttagtgggaaatatcaaaatttggacgaacaatcaaactgtccaatgcattaattgtcatttatacacttgtattaactcccgttttgactccaggaaaagtgtaatgttggttcgagctcgagaaggaatctggattccggtaactttgcccagaccttgggaatcctccccctcaatacatttaattaatgaagtgttacagcgaattctaaaaagatctaagagatttgttttcactttaatcgctgtgatcatgggcctaattacagtcactgcactggccaccactgccggaatggcattacatcaatctattcaaacggctcattttgttaatgattggcaagccaattccacccaaatgtggaattctcaacaaggcattgatcaaaaattggctaatcaaattaatgatttaagacagtctgttatttggcttggagatcgggtagtgagtctcgaacatcgcatgcaaatgcagtgcgattggaatacttcggatttctgtatcaccccatattcctataacgagactgatcattcatgggaaatggtcaaaggacaccttctgggtagggaagataatttatcattggacataactaaattaaagaaacaaatttttgaagcctctcaagctcacttatccattgtgcctggagctgaggcgttagatcaggtggcagaaaatctttctggactaaaccccacgacttggattaagtctattgggggctccactgtagtaaattttggaattatgtttctctgtttaatcggcttgtttttagtgtgccggaccagtcaaagaatcctgcgtcaaaatcgagagaacgaacaagccttcatcgccatggcacatttatataaaaagaaagggagagatgttgcgggaagtcagggaccccgaatggagggaccggctggagccnnggcagaggaacataaattgtgaagatttcattttaatatggacatttatcagttcccaattaatacttttataatttcttatgcctgtctttactgcaatctctgaacataaattgtgaagatttcattttaatatggacatttatcagttcccaaataatacttttataatttcttatgcctgtctttactttaatctcttaatcctgttatcttcgtaagctgaggatgtacgtcacctcaggaccactgtgataattgtgttaactgtacaaattgattgtaaaacatgtgtgtttgaacaatatgaaatcagtgcaccttgaaaaagaacagaataacagcgattttagggaacaagggaagacaaccataaggtctgactgcctgcagggtcgggcaaaatagagccatatttttcttcttgcagagagcctataaatggacgtgcaagtaggnaagatatcgctaaattcttttcctagcaaggaatattaataattaataccctgggaaaggaatgcattcctggggggaggtctataaacggccgctctgggaatgtctgtcttatgcagttgagataaggactgaaatacgccctggtctcctgcagtaccctcaggcttactagggtggggaaaaaaccccgccctggtaaatttgtggtcagactggttctctgctctcgaaccctgttttctgttgtttaagatgtttatcaagacaatangtgcaccgctgaacatagacccttatcagtagttctgattttgcccttgtcctgtttcctcagaagcatgtgatctttgttctcctttttgccctttgaagcatgtgatcttgtgacctactccctgttcttacaccccctccccttttgaaatccttaataaaaacttgctggttttgaggctcaggtgggcatcacggtcctaccgatatgtgatgtcaccccnggaggcccagctgtaaaattcctctctttgtactctttctctttatttctcagccngccgaca
>HTLV1_NC001436
tgggggctcgtccgggattcgagcgcccctttattccctaggcaatgggccaaatcttttcccgtagcgctagccctattccgcggccgccccgggggctggccgctcatcactggcttaacttcctccaggcggcatatcgcctagaacccggtccctccagttacgatttccaccagttaaaaaaatttcttaaaatagctttagaaacaccggtctggatctgccccattaactactccctcctagccagcctactcccaaaaggataccccggccgggtgaatgaaattttacacatactcatccaaacccaagcccagatcccgtcccgccccgcgccgccgccgccgtcatcctccacccacgaccccccggattctgacccacaaatcccccctccctatgttgagcctacagccccccaagtccttccagtcatgcacccacatggtgcccctcccaaccaccgcccatggcaaatgaaagacctacaggccattaagcaagaagtctcccaagcggcccctggaagcccccagtttatgcagaccatccggcttgcggtgcagcagtttgaccccactgccaaagacctccaagacctcctgcagtacctttgctcctccctcgtggcttccctccatcaccagcagctagatagccttatatcagaggccgaaactcgaggtattacaggttataaccccttagccggtcccctccgtgtccaagccaacaatccacaacaacaaggattaaggcgagaataccagcaactctggctcgccgccttcgccgccctgccagggagtgccaaagacccttcctgggcctctatcctccaaggcctggaggagccttaccacgccttcgtagaacgcctcaacatagctcttgacaatgggctgccagaaggcacgcccaaagaccccattttacgttccttagcctactctaatgcaaacaaagaatgccaaaaattactacaggcccgagggcacactaatagccctctaggagatatgttgcgggcttgtcaggcctggacccccaaagacaaaaccaaagtgttagttgtccagcctaaaaaaccccccccaaatcagccgtgcttccggtgcgggaaagcaggccactggagtcgggactgcactcagcctcgtcctccccctgggccatgccccctatgtcaagatccaactcactggaagcgagactgcccccgcctaaagcccactatcccagaaccagagccagaggaggatgccctcctattagatctccccgccgacatcccacacccaaaaaactccatagggggggaggtttaacctccccccccacattacagcaagtccttcctaaccaagacccaacatctattctgccagttataccgttagatcccgcccgtcggcccgtaattaaagcccagattgacacccagaccagccacccaaagactatcgaagctctactagatacaggagcagacatgacagtccttccgatagccttgttctcaagtaatactcccctcaaaaacacatccgtgttaggggcagggggccaaacccaagatcactttaagctcacctcccttcctgtgctaatacgcctccctttccggacgacgcctattgttttaacatcttgcctagttgataccaaaaacaactgggccatcataggtcgtgatgccttacaacaatgccaaggcgtcctgtacctccctgaggcaaaaaggccgcctgtaatcttgccaatacaggcgccagctgtccttgggctagaacacctcccaaggccccccgaaatcagccagttccctttaaaccagaacgcctccaggccttgcaacacttggtccggaaggccctggaggcaggccatatcgaaccctacaccgggccaggaaataacccagtattcccagttaaaaaagccaatggaacctggcgattcatccacgacctgcgggccactaactctctaaccatagatctctcatcatcttcccccgggccccctgacttgtccagcctgccaactacactagcccacttacaaactatagaccttaaagacgcctttttccaaatccccctacctaaacagttccagccctactttgctttcactgtcccacagcagtgtaactacggccccggcactagatacgcctggagagtactaccccaagggtttaaaaatagtcccaccctgttcgaaatgcagctggcccatatcctgcagcccattcggcaagccttcccccaatgcactattcttcagtacatggatgacattctcctggcaagcccctcccatgcggacctgcaactactctcagaggccacaatggcttccctaatctcccatgggttgcctgtgtccgaaaacaaaacccagcaaacccctggaacaattaagttcctagggcaaataatttcacctaatcacctcacttatgatgcagtccccaaggtacctatacggtcccgctgggcgctacctgaacttcaagccctacttggcgagattcagtgggtctccaaaggaactcctaccttacgccagccccttcacagtctctactgtgccttacaaaggcatactgatccccgagaccaaatatatttaaatccttctcaagttcaatcattagtgcagctgcggcaggccctgtcacagaactgccgcagtagactagtccaaaccctgcccctcctaggggctattatgctgaccctcactggcaccaccactgtggtgttccagtccaagcagcagtggccacttgtctggctacatgcccccctaccccacactagccagtgcccctgggggcagctacttgcctcagctgtgttattactcgacaaatacaccttgcaatcctatggactactctgccaaaccatacatcataacatctccacccaaaccttcaaccaattcattcaaacatctgaccaccccagtgttcctatcttactccaccacagtcaccgattcaaaaatttaggtgcccagactggagaactttggaacacttttcttaaaacaactgccccattggctcctgtgaaagcccttatgccagtgtttactctttcccctgtgatcataaacaccgccccttgcctgttttcagacggatccacctcccaggcagcctatattctctgggacaagcatatattgtcacaaagatcattcccccttccgccaccgcacaagtcggcccaacgggccgaacttctcggacttttgcatggcctctccagcgcccgttcgtggcgctgtctcaacatatttctagactccaagtatctttatcattaccttcggacccttgccctaggcaccttccaaggcaggtcctctcaggccccctttcaggccctcctgccccgcttactatcgcgtaaggtcgtctatttgcaccacgttcgcagccataccaatctacctgatcccatctccaggctcaacgctctcacagatgccctactaatcacccctgtcctgcagctctctcctgcagacctacacagtttcacccattgcggacagacggccctcacactgcaaggggcaaccacaactgaggcctccaatatcctgcgctcttgccacgcctgccgcaaaaataacccacaacatcagatgcctcaaggacacatccgccgtggcctactccctaaccacatctggcaaggcgacattacccatttcaaatataaaaatacactgtatcgccttcatgtatgggtagacaccttttcaggagccatctcagctacccaaaagagaaaagaaacaagctcagaagctatttcctctttgctccaggccattgcctatctaggcaagcctagctacataaacacagacaatggccctgcctatatttcccaagacttcctcaatatgtgtacctcccttgctattcgccatactacccatgtcccctacaatccaaccagctccggacttgtagaacgctctaatggcattcttaaaaccctattatataagtactttactgacaaacccgacctacctatggataatgctctatccatagccctatggacaatcaaccacctaaatgtattaaccaactgccacaaaacccgatggcagcttcaccactccccccgactccagccgatcccagagacacattccctcagcaataaacaaacccattggtattatttcaagcttcctggtcttaatagccgccagtggaaaggaccacaggaggctcttcaagaagctgccggcgctgctctcatcccggtaagcgctagttctgcccagtggatcccgtggaggctcctcaagcgagctgcatgcccaagacccgtcggaggccccgccgatcccaaagaaaaagaccaccaacaccatgggtaagtttctcgccactttgattttattcttccagttctgccccctcatcctcggtgattacagccccagctgctgtactctcacagttggagtctcctcataccactctaaaccctgcaatcctgcccagccagtttgttcatggaccctcgacctgctggccctttcagcagatcaggccctacagccaccctgccctaatctagtaagttactccagctaccatgccacctattccctatatctattccctcattggatcaaaaagccaaaccgaaatggcggaggctattattcagcctcttattcagacccttgttccttaaaatgcccatacctagggtgccaatcatggacctgcccctatacaggagccgtctccagcccctactggaaatttcagcaagatgtcaattttactcaagaagtttcacacctcaatattaatctccatttttcaaaatgcggtttttccttctcccttctagtcgacgctccaggatatgaccccatctggttccttaataccgaacccagccaactgcctcccaccgcccctcctctactctcccactctaacctagaccatatcctcgagccctctataccatggaaatcaaaactcctgactcttgtccagttaaccctacaaagcactaattatacttgcattgtctgtatcgatcgtgccagcctatccacttggcacgtcctatactctcccaacgtctctgttccatccccttcttctacccccctcctttacccatcgttagcgcttccagccccccacctgacgttaccatttaactggacccactgctttgacccccagattcaagctatagtctcctccccctgtcataactccctcatcctgccccccttttccttgtcacctgttcccacgctaggatcccgctcccgccgagcagtaccggtggcggtctggcttgtctccgccctggccatgggagccggagtggctggcaggattaccggctccatgtccctcgcctcaggaaagagcctcctacatgaggtggacaaagatatttcccaattaactcaagcaatagtcaaaaaccacaaaaatctgctcaaaattgcacagtatgctgcccagaacagacgaggccttgatctcctgttctgggagcaaggaggattatgcaaagcattacaagaacagtgctgttttctaaatattactaattcccatgtctcaatactacaagagagacccccccttgaaaatcgagtcctgactggctggggccttaactgggaccttggcctctcacagtgggctcgagaagccttacaaactggaatcacccttgtcgcgctactccttcttgttatccttgcaggaccatgcatcctccgtcagctacgacacctcccctcgcgcgtcagatacccccattactctcttataaaccctgagtcatccctgtaaaccaagcacacaattattgcaaccacatcgcctccagcctcccctgccaataattaacctctcccatcaaatcctccttctcctgcagcaacctcctccgttcagcctccaaggactccacctcgccttccaactgtctagtatagccatcaacccccaactcctgcattttttctttcctagcactatgctgtttcgccttctcagccccttgtctccacttgcgctcacggcgctcctgctcttcctgctttctccgggcgaagtcagcggccttctcctccgcccgcttcctgcgccgtgccttctcctcttccttccttttcaaatactcagcaatctgcttttcctcctctttctcccgctctttttttcgcttcctcttctcctcagcccgtcgctgccgatcacgatgcgtttccccgcgaggtggcgctttcccccctggagggccccgtcgcagccggccgcggctttcctcttctagagatagcaaaccgtcaagcacagtttcctcctcctccttgtcctttaactcttcctccaaggataatagcccgtccaccaattcctccaccagcaggtcctccgggcatggaacaggcaaacatcgaaacagccctacggatacaaagttaaccatgcttattatcagcccacttcccagggtttggacagagtcttcttttcggatacccagtctacgtgtttggagactgtgtacaaggcgactggtgccccatctctgggggactatgttcggcccgcctacatcgtcacgccctactggccacctgtccagagcatcagatcacctgggaccccatcgatggacgcgttatcggctcagctctacagttccttatccctcgactcccctccttccccacccagagaacctctaagacccttaaggtccttaccccgccaatcactcatacaacccccaaca
>HTLV2_M10060
tggcgactagcctcccaagccagccacccagggcgagtcatcgacccaaaaggtcagaccgtctcacacaaacaatcccaagtaaaggctctgacgtctccccctttttttaggaactgaaaccacggccctgacgtccctcccccctaggaacaggaacagctctccagaaaaaaatagacctcacccttacccacttcccctagcgctgaaaaacaaggctctgacgattaccccctgcccataaaatttgcctagtcaaaataaaagatgccgagtctataaaagcgcaaggacagttcaggaggtggctcgctccctcaccgaccctctggtcacggagactcaccttggggatccatcctctccaagcggcctcggttgagacgccttccgtgggaccgtctcccggcctcggcacctcctgaactgctcctcccaaggtaagtctcctctcaggtcgagctcggctgccccttaggtagtcgctccccgagggtctttagagacacccgggtttccgcctgcgctcggctagactctgccttaaacttcacttccgcgttcttgtctcgttctttcctcttcgccgtcactgaaaacgaaacctcaacgccgccctcttggcaggcgtcccggggccaacatacgccgtggagcgcagcaagggctagggcttcctgaacctctccgggagaggtctattgctataggcaggcccgccctaggagcattgtcttcccggggaagacaaacaattgggggctcgtccgggatttgaattcctccattctcacattatgggacaaatccacgggctttccccaactccaatacccaaagcccccagggggctatcaacccaccactggcttaactttctccaggctgcttaccgcttgcagcctaggccctccgatttcgacttccagcagctacgacgctttctaaaactagcccttaaaacgcccatttggctaaatcctattgactactcgcttttagctagccttatccccaagggatatccaggaagggtggtagagattataaatatccttgtcaaaaatcaagtctcccctagcgcccccgccgccccagttccgacacctatctgccctactactactcctccgccacctccccccccttccccggaggcccatgttccccccccttacgtggaacccaccaccacgcaatgcttccctatcttacatcccccaggagccccctcagctcataggccctggcagatgaaagacttacaggccatcaagcaggaggtcagctcctctgctcttggcagcccccagttcatgcagaccctccggctggcggtacaacagtttgaccccaccgccaaggacttacaagatctcctccagtacctatgctcctccctcgtagtttccttacaccatcagcagcttaacacactaattaccgaggctgagacccgcgggatgacaggctacaaccccatggcagggcccctaagaatgcaggctaataaccccgcccagcaaggtcttagacgggagtaccagaatctttggctggctgctttctccaccctgccaggcaatacccgtgacccctcttgggcagctatcctacaggggctggaggaaccctattgcgcgttcgtagagcgccttaacgtggcccttgacaacggcctccccgagggtacccccaaagagcccatcttacgttccctagcgtactcaaacgccaacaaagaatgccaaaaaatcttacaagcccgcggacacactaacagcccccttggggagatgctccggacatgtcaggcgtggacacccaaggacaaaaccaaggtccttgtggtccaaccacggaggcccccccccacacagccctgctttcgttgtggcaaggtaggacactggagtcgggactgtacccagccacgcccccctcctggcccctgccccctatgccaagatccttctcactggaaaagggactgcccacaactcaaaccccctcaggaggaaggggaacccctcctgttggatctcccttccacctcaggcactactgaggaaaaaaactccttaaggggggagatctaatctccccccatcccgatcaagacatctcgatactcccactcatccccctgcggcagcaacagcaaccaattctaggggtccggatctccgttatgggacaaacacctcagcctacccaagcgctacttgacacaggagccgaccttacggttataccccagacactcgtgcccgggccggtaaagctccacgacaccctgatcctaggcgccagtgggcaaaccaacacccagttcaaactcctccaaacccccctacacatattcttgcccttccgaaggtcccccgttatcctttcctcctgcctcttagacacccacaacaaatggaccatcattggaagggacgccctacaacaatgccaggggcttctatacctcccagacgaccccagcccccaccaattgctgccaatagccactccaaacaccataggcctcgaacaccttcccccacctccccaagtggaccaatttcctttaaacctgagcgcctccaggccttaaatgacctggtctccaaggccctggaggctggtcacattgaaccatactcaggaccaggcaataaccccgtcttccccgttaaaaaaccaaatggtaaatggaggttcattcatgacctaagagccaccaatgccattactaccaccctcacctctccttccccagggccccccgatctcactagcctaccgacagccttaccccacctacagaccatagatcttactgacgcctttttccaaatccccctccccaagcagtaccagccatacttcgccttcaccattccccagccatgtaactatggccccgggaccagatatgcatggactgtccttccacaggggtttaaaaacagccccaccctcttcgaacaacaattagcagccgtcctcaaccccatgaggaaaatgtttcccacatcgaccattgtccaatacatggatgacatacttttagccagccccaccaatgaggaattacaacaactctcccagctaaccctccaggcactgaccacgcatggccttccaatttcccaggaaaaaacacaacaaaccccaggccaaatacgcttcttaggacaggtcatctcccctaatcacattacatatgagagtacccctactattcccataaaatcccaatggacactcactgaattacaagttatcctaggagagatccagtgggtctctaaaggaacacccatccttcgcaaacacctacaatccctatattctgcccttcacgggtaccgggacccaagagcttgtatcaccctcaccccacaacaactccatgcgttacatgccattcaacaagctctacaacataactgccgtggccgcctcaaccccgccctacctctccttggcctcatctcgttaagtacatctggtacaacatctgtcatctttcaacccaagcaaaattggcccctggcttggctccacaccccccaccctccgaccagtttatgtccttggggtcacctactggcctgcaccatcttaactctagacaaatataccctacaacattatggccagctctgccaatctttccaccacaacatgtcaaagcaagccctttgcgacttcctgaggaactcccctcatccaagtgtcggcatcctcattcaccacatgggtcgattccataaccttggcagccaaccgtctggtccgtggaagactctcttacacctcccaacccttctccaggaaccacgactcctcaggccaattttcaccctctcccccgtcgtgcttgacacggccccctgccttttttccgatggctcccctcaaaaggcagcgtacgttctctgggaccagactatccttcaacaggacatcactcccctgccctctcacgaaacacattccgcacaaaagggggagctccttgcacttatctgtggactacgtgctgccaagccatggccttcccttaacatctttttagactctaaatatttaatcaaatacctacattccctcgccattggggccttcctcggcacttccgcccatcaaaccctccaggcggccttgccacccctactgcagggcaagaccatctacctccaccatgtccgcagccacaccaacctccccgacccaatttccaccttcaatgaatacacagactcccttatcttagctccccttgttcccctgacgccccaaggcctccacggcctcacccattgcaatcaaagggctctagtctcttttggcgccacaccaagggaagccaagtcccttgtacagacttgccatacctgtcaaaccatcaactcacaacatcatatgcctcgagggtacattcgccggggcctcttgcccaaccacatatggcaaggtgatgtaacccattataagtacaaaaaatacaaatactgcctccacgtctgggtagacaccttctccggtgcggtttccgtctcctgtaaaaagaaagaaaccagctgtgagactatcagcgccgttcttcaggccatttccctcctagggaaaccactccacattaacacagataatgggccagccttcctatcacaagaattccaggagttttgtacctcctatcgcatcaagcattctacccatataccatacaaccccaccagctcaggcctggtcgagagaaccaatggtgtaatcaaaaacttactaaataaatatctactagactgtcctaaccttcccctagacaatgccattcacaaagccctttggactctcaatcagctaaatgtcatgaaccccagtggtaaaacccgatggcaaatccaccacagtcctccactaccacccattcctgaagcctctacccctcccaaaccacctcccaaatggttctattataaactccccggccttaccaatcagcggtggaaaggtccattgcaatccctccaggaagcggccggggcagccttgctctccatagacggctccccccggtggatcccgtggcgattcctgaaaaaagctgcatgcccaagaccagacgccagcgaactcgccgagcacgccgcaacagaccaccaacaccatgggtaatgttttcttcctacttttattcagtctcacacattttccactagcccagcagagccgatgcacactcacgattggtatctcctcctaccactccagcccctgtagcccaacccaacccgtctgcacgtggaacctcgaccttaattccctaacaacggaccaacgactacaccccccctgccctaacctaattacttactctggcttccataagacttattccttatacttattcccacattggataaaaaagccaaacagacagggcctagggtactactcgccttcctacaatgacccttgctcgctacaatgcccctacttgggctgccaagcatggacatccgcatacacgggccccgtctccagtccatcctggaagtttcattcagatgtaaatttcacccaggaagtcagccaagtgtcccttcgactacacttctctaagtgcggctcctccatgaccctcctagtagatgcccctggatatgatcctttatggttcatcacctcagaacccactcagcctccaccaacttctcccccattggtccatgactccgaccttgaacatgtcctaaccccctccacgtcctggacgaccaaaatactcaaatttatccagctgaccttacagagcaccaattactcctgcatggtttgcgtggatagatccagcctctcatcctggcatgtactctacacccccaacatctccattccccaacaaacctcctcccgaaccatcctctttccttcccttgccctgcccgctcctccatcccaacccttcccttggacccattgctaccaacctcgcctacaggcgataacaacagataactgcaacaactccattatcctcccccctttttccctcgctcccgtacctcctccggcgacaagacgccgccgtgccgttccaatagcagtgtggcttgtctccgccctagcggccggaacaggtatcgctggtggagtaacaggctccctatctctggcttccagtaaaagccttctcctcgaggttgacaaagacatctcccaccttacccaggccatagtcaaaaatcatcaaaacatcctccgggttgcacagtatgcagcccaaaatagacgaggattagacctcctattctgggaacaagggggtttgtgcaaggccatacaggagcaatgttgcttcctcaacatcagtaacactcatgtatccgtcctccaggaacggccccctcttgaaaaacgtgtcatcaccggctggggactaaactgggatcttggactgtcccaatgggcacgagaagccctccagacaggcataaccattctcgctctactcctcctcgtcatattgtttggcccctgtatcctccgccaaatccaggcccttccacagcggttacaaaaccgacataaccagtattcccttatcaacccagaaaccatgctataatagacctgctagcttctgcagcaaatcccctaggttcgtccccctaccattgacccatccacagtcctctataccagatgagtcgcccccgatgtccagccctaactcgattctgaataattgcctcaaatagttcctctaacccccgctcacattcctcccataggaccttcttttccccttcaggaaatccacataaccctgaagcaagtcacaaaacccatcaaaacccaggagtcctatacactccaactgctgatgcctttcttccctctcccggcgcttttgatccttttcccgcaggcgctcctttctgcgccgctcccgctcctcacgctcctgcagaagttttaagatctcccgctgctcctccgccaacagtctccgacgagagtctcgcacctgctcgctgaccgatcccgaccccagagggcgaccttttgctgtccttctcggttcctctccagggggaggcacaccagatgtcagactcgcctctccctggtctcctaacggcaatctcctaaaatagtctaaaaaatcacacataattacaatcctgtctcctctcagcccatttcccaggatttggacagagcctcctatatggataccccgtctacgtgtttggcgattgtgtacaggccgattggtgtcccgtctcaggtggtctatgttccacccgcctacatcgacatgccctcctggccacctgtccagagcaccaactcacctgggaccccatcgatggacgcgttgtcagctctcctctccaataccttatccctcgcctcccctccttccccacccagagaacctcaaggaccctcaaggtccttacccctcccaccactcctgtctcccccaaggttccacctgccttctttcaatcaatgcgaaagcacaccccctaccgaaatggatgcctggaaccaaccctcggggatcagctcccctccctcgccttccccgaacctggcctccgtccccaaaacatctacaccacctggggaaaaaccgtagtatgcctatacctataccagctttccccacccatgacatggccacttataccccatgtcatattctgccaccccagacaattaggagccttcctcaccaaggtgcctctaaaacgattagaagaacttctatacaaaatgttcctacacacagggacagtcatagtcctcccggaggacgacctacccaccacaatgttccaacccgtgagggctccctgtatccagactgcctggtgtacaggacttctcccctatcactccatcttaacaaccccaggtctaatatggaccttcaatgacggctcaccaatgatttccggcccttaccccaaagcagggcagccatctttagtagttcagtcctccctattaatcttcgaaaaattcgaaaccaaagccttccatccctcctatctactctctcatcagcttatacaatactcctccttccataaccttcaccttctattcgatgaatacaccaacatccctgtctctattttatttaataaagaagaggcggatgacaatggcgactagcctcccgagccagccacccagggcgagtcatcgacccaaaaggtcagaccgtctcacacaaacaatcccaagtaaaggctctgacgtctccccctttttttaggaactgaaaccacggccctgacgtccctcccccctaggaacaggaacagctctcca
>JSRV_DQ838494
tgttaaaacataggggaattactgtttctaaacctaaattaatcaattttctttcattcatcgaggaagtttgcccttggttccccagagaaggtacagtaaatttagagacatagaagaaggtaggggaacaaattcggactcattatacgttacatggccctgaaaaaatccctgtcgaaaccttatccttttggacattgattcgtgactgcctggattttgataatgatgaattaaaacgtttaggaaatttattaaaacaggaaaaaaatcctctccatgttcctgatttggaacccaggtatgctgttcccgagggagttgaaggcgaccctccgttttttaaattatcgcgtccttcggataatgatgattcactttcatccacagatgaggcggagttagacgaagaagctgctaaataccatcaagaggattggggttttttggcacaagaaaagggggcgtcaacatctaaagatgatttggttgaatgtttaaaaaacctcactgttgctttacagaactcaggaattaagcttcctagtaacaattctaaaccttctgctccgcctcttccccctgcctatgctccttccgttgtggctggtctcgatccccctccggggcctcctcctccatctgagattgtgtctccgctgcagaaggcattgagacaagcacaacgacttggtgagtttgtctccgatttttctcttgcttttcctgtctttgaaaataacaaccagcgtttttatgaagcgctgcctttcaagcaactaaaagagttaaagattgcttgctcacaatacggtcctaccgctccattcactattgctatgatagaaaatctgggtactcaaaatctacccccaaatgattggaaacaaatagctagggcctgtctctcagggggagattatttactatggaaatctgaatatgttgaacagtgtgctcgtatagccgatgttaatcggcagcaaggtatacagacctcctatgaaatgttgactggtgaaggcgctttccaagctactgatactcaacttaatttcttacctggtgcatatgcacaaatatcgaatgcggctcggcaggcatggaaaaaacttcctagctccagtactaagacagaggatctttcaaaagtccggcagggacctgatgagccttaccaggacttcgtggcacggctcttagatactataggtaagataatgtcagatgaacaggctgggatggtattggcaaaacaattggcttttgaaaacgctaactctgcttgtcaagctgctttaagaccttatcgaaaaaaaggagatctgtctgattttattcgcatttgtgctgacattggaccctcctacatgcaaggcattgctatggcagcagcattacaaggaaaaagcataaaagaggtactttttcagcagcaagcccggaacaagaaaggacttcaaaagtcaggtaattcgggttgctttgtttgtggtcagcctggccatcgggctgcagtgtgccctcaaaaacaacaaagccctgttaacactcctaatttgtgcccacgctgtaaaaaaggaaagcattgggcgcgggattgccattccaaaacggatgttcaaggtaatcctttgcccccggtttcgggaaactgggtggaggggccagcccctggccccgaaacaatgttatggggcaacactgcaggttccaaaaggaccattgcagacctctgtcgagccacaagaggcagcgcgggattggacctctgtgccacctcctacacagtattaactcccgagatgggggtccaaacccttgccacaggagtgtttgggcctttacctccagggacagttggattacttttgggacgcagcagtgcgtctttaaaaggaatacttattcatcctggtgtgattgactccgattatacaggagagataaaaatattagcctccgctcctaacaaaattattgtaatcaatgcaggacagcgtatagctcaacttcttttagttccattagtcatacaaggaaaaacaattaaccgagaccgtcaagataaaggtttcgggtcctctgacgcctattgggtgcaaaatgttaccgaggcacgaccagaacttgagctacgcattaatggtaagcttttccgtggagtgcttgatacaggggctgatattagtgttatttctgataaatattggcctactacatggccaaaacagatggctatttccactctccagggtattggccaaactaccaatccagaacagagttcatcccttcttacttggaaggataaagatggacatacaggccaatttaaaccttatattctgccctatcttccagttaatctatgggggcgcgatatattgagcaaaatgggtgtttatttatatagtccttcacccactgtgacagatttgatgttagatcagggcttacttccaaatcaaggtttaggtaaacaacatcaaggcatcattttgccccttgatttaaaacctaatcaagatcgaaaaggcttggggtgttttccctagggacctctgattctcctgtgacgcatgccgatcctattgattggaaatctgaggaaccggtatgggtcgatcagtggcccctaacacaggaaaaactttctgccgcacaacagctggtgcaggaacagctgagacttgggcatattgaaccctctacctctgcttggaattccccaatttttgttattaaaaagaagtctggtaaatggaggttgttacaagatctccgtaaggtaaatgagacgatgatgcatatgggagccctacaacctgggttgcccactccttctgctatacctgataaatcctatatcattgttatagatttaaaagattgtttttacactattcctcttgcacctcaagattgcaaaagatttgctttcagtttaccctctgttaattttaaagagcctatgcaacgctatcaatggagagttctcccgcaaggaatgactaatagccctacgctgtgccaaaaatttgttgctacagcaatagctccggttcgtcaacgttttcctcagctatatttggttcattatatggatgatatattactagctcatgctgacgaacatctattgtatcaagctttttcgattctaaaacaacatttaagccttaatggtcttgttattgctgatgaaaaaattcagactcattttccttataattatttgggtttctccttatatcctcgtgtttataatacccaattagtaaaactgcagactgaccatttaaaaactctaaatgactttcaaaaacttttaggagacattaattgggatacgtccttatttaaaattacccacttataccttgcagccattatttgacatccttaaaggtgactctgatcctgcgtcaccccgaacactttctttagaaggacgaactgctttacaatcaatagaagaagctattagacaacaacagattacttattgggattaccaacgatcatggggtttgtatatacttcctaccccccgagcacccacaggggttctctatcaagataaacctttgcgatggatatatttgtctgctactccaactaaacatctgctcccttactatgaacttgttgcaaaaattatagcaaagggacgtcacgaggccatccaatattttggtatggaaccccccttcatttgtgttccttatgctttagaacaacaagattggctttttcaattttcagataattggtctatagcttttgcaaattactcgggacggattactcatcattacccttctgataaattgttacaatttgctagctctcatgcctttatttttccaaaaatagttcgccgacaacctattcccgaagcgacacttatatttacagatggatcttctaatggaactgcagctttaatcattaaccatcaaacctattacgcacaaaccagtttttcttctgctcaagttgtggaattatttgcagtccaccaagcgttgctaactgtacctacttccttcaatttatttacagacagctcctatgtggtcggtgccttacagatgattgaaactgttccaattatcggcaccacctctcctgaagttcttaacttatttacattgattcaacaggttctccattgccgccaacacccctgtttctttggacatattcgtgcacattccacccttcctggtgccctggtacaaggcaatcacactgcggacgttcttactaaacaagtgtttttccaatcagctattgatgcagcccgaaaatcccatgatttacatcaccaaaatagtcattctttacgcttgcaatttaaaatttcccgtgaagctgcacggcaaattgttaaatcttgctctacttgtcctcaattctttgttctccctcaatatggtgtcaaccctcgaggtttacgccctaatcacctctggcaaacagatgttactcacattcctcaatttgggcgtcttaaatatgttcatgtttctattgacactttttccaattttctcatggcctcccttcacactggagaatcaacacgtcactgtattcaacatttgctgttttgcttttctacttcaggaatcccacaaacccttaaaacagataatggacctggttatactagccgttcttttcaacgtttttgtctttctttccaaattcatcataaaacaggaattccttataatccacagggacaaggtattgtggaacgagcccatcaacgccttaaacatcaattattaaaacaaaaaaaggggaatgaactgtatagcccctcaccgcataacgccttaaaccatgctatttatgttttaaattttttaactttagacgcagaaggcaattcagcagcccagcgtttttggggagaacgatcctcatgcaaaaaaccacttgtacgatggaaggatccacttaccaatctgtggtatgggccagaccctgtactaatatggggatgagggcatgtttgtgtttttccacaggatgccgaagcgccgcgctggattccggaaaggctggtacgcgcggcagaggaactccctgacacatcaaatgcaacgcatgacactgagcgagcccacgagtgagctgcctactcagaggcaaattgaggcgctgatgcgatatgcttggaatgaggctcatgtacaacctccagtgacacctactaatatactgatcatgttattattattgttacagcggatacaaaacggggcggctgcgactttttgggcatacattcctgatccgcccatgcttcaatccttaggatgggataaagaaacagtacctgtatatgtcaatgatacaagtcttttaggaggaaaatcagatattcacatttctcctcagcaagccaatatttccttttatggtcttactactcaataccctatgtgcttttcttatcaatcacagcatcctcattgtatacaggtgtcagctgatatatcctatcctcgagtgactatttcaggcattgatgaaaaaaccggaatgagatcgtaccgtgacgggaccggacccctcgacattccgttttgtgacaaacatttaagcatcggcataggaatagacactccttggactttatgtcgagcacgaattgcatcggtgtataacatcaacaatgccaataccacccttttatgggactgggcacctggaggaacacctgatttccccgaatatcgaggacagcatccacccatttcttctgtaaacactgctcctatatatcagacagaactatggaaacttttggctgcttttggtcatggcaatagtctatatttacagcccaatattagtgggagtaaatatggtgatgtgggagttacaggatttttatatccccgagcttgtgttccttacccattcatggtgatacaaggccatatggaaataacaccgtcattgaatatttattatttaaattgttctaattgcatacttaccaattgcattagaggtgttgccaaaggagaacaagttataatagtaaaacaacctgcttttgtaatgttacctgttgaaataactgaagaatggtatgatgaaactgctttagaattgttacaacgcattaatacggctcttagccgtcctaaaagaggtctgagcctgattattctgggtatagtgtctttaatcacccttatagcaactgctgttactgcttctgtatctttagcacaatccattcaagttgctcatactgtagattccttgtcctctaatgttactaaagtaatgggaactcaagaaaatatagataaaaaaatagaagatagattaccagctttatatgatgtagttagagttttaggagaacaagttcagagcattaattttcgcatgaaaattcaatgccatgctaattataaatggatttgtgttacaaaaaagccttacaatacttctgactttccctgggataaggtgaaaaaacatctgcaaggaatttggtttaatactactgtttctttagatcttttacaattgcacaatgaaattcttgacatcgaaaattctccaaaagctactttgaatatagctgataccgtcgataatttcttgcaaaatttattttctaactttcctagccttcattcactgtggcgaagtataattgctatgggcgcggttctgacatttgtgcttatcataatttgtttagctccttgccttattcgtagcattgttaaagaatttttacatatgagggttttaatacataaaaacatgttgcaacaccaacatcttatggagcttttaaacaataaagagaggggagctg
>KWERV_GQ222416
tgtgggactcgagggacattgttccagctaatgattaagaactctccagacaataggggcttcttagacaatgggtgaatttccaggatgtccggcccccttccgagaaggagggagataaacaaaatgtaaaaaaggtatctgtcaaagaaccaatcaggaagcctgggacaggttccctctctggtccgaacagaagctaagaacctatcattaaaaatcacaattgaatccacactttgcataacaggaagttgagacctataaaaatgcatgttcacgccgtgggggggttccttcttcgacctcctgcgtgaggaccaaggaaccccggtgcaccggccttcaataaacctcttgcgttttgcatcggcttccgactcttgttgtttcctgggcgagtcgaaactcctaggagaccgcgaaggtctaacatttgggggctcgtccgggattccactcgccccggaccacaagaacatcgggagttggaggtaccaggtaagctcgagcttgattgtctgtttgtcccttgttctttgtgggccattatcggaggaaagctgtaagaattggcttattatggaatctgtatcggacctctggctaggcagacgcgctaatagccggcgtccatgagccctaggggacgccctggtggctcatctggaaggagaggcaaactctgtctccccttcactcggtttcggcagttccctttgtgataactgccatctgaagaggtttcggttttgaagcgagctcgcggcggcccatacgtatatgtgtttcgtggagttttaactgtttctgtattgtggtctattcttcttctctgacggacgacaatgggacaaactatgacgactcctctttcccttaccctaagccattggaccgaagttcgggccagagcccataatttttcggtagaggtaaagaaaggaaagtggcagactttgtgtgcctctgaatggccaacatttcagataggatggccccctgaaggatcctattcattagacaagattaggctgctgaagtctaagatatttaatataggaccccacggacatccagaccaagtaccatacgtcttggtctgggaagatttaattctctccccacctccgtgggtccggccctttgtttcctcaacaggcacgtccgcgcacacatcagcagcgtcagagatattagccctaaagaaaaaccccaacacggaaaagctacccggcgccccagatccaccgaaagcgatttatcctgacccgcggtccgatttgcttcttttggattccccacccccttatcctccggccccaaatcccctaccacctagaggacccccagctccactgccctcagcaccaaggggaccatccatgatggaagaagaaaggggtccctcagcgggcactaggagccggagggctatctccccggactccactgccctacctcttagagaatatggcccccccgatggccaagggaatagacctctccaatattggcccttttcctctgcagatctttataattggaaaatgcataacccaactttttccgaaaatccacaggcccttaccgctttaatagaatctcttgttttctcccaccagcccacatgggatgattgtcagcagctgcttcagactctcctaacgactgaggagaggcaacgggttcttttagaagccagaaaaaatgtattaggtgccaatgggcaacctacccagctgcctaacgagattgatgttggtttcccactcgtcaggccaaactgggatttcaatgccccggaaggtagggagcgcctgaaaatgtatcgccaggctctggtggtgggtctccatggagcagccagacggcccactaatttggctaaggtaagggaagtcactcaggggccccaggaatcaccaactgtgttcctggaacgtttaatggaagcctttagacgctttaccccttatgatccaacttcggaggaacatagggctactatagcaatggctttcatagatcaagcggcccctgatattaaaaaaaaattacagagcctagatggcttgcagggattttcgcttcaggagttggtaaaagaggcagataaagtatataacaaaagagaaacagaggaagagaaggaagaaagaaagcagaaagagcaggaagcccgtgaaataagacgggataagagacaggagaggaatttaagtaagatactggccactgtggttggaggaagaaatataggggatagaaataggcaggaagggcgaacggcagacagaaggcggccattagacaaggaccaatgtgcctactgtaaagaaaaaggacattgggcgagagaatgccctaagaaaaagaatggaggaaggccaaccagaaacaaaatcttaacattggaagaagaagactaggaaagtcagggctcgaaccctctccccgagccccaggtaactcttaaagtggagggggaacctgttcaatttttggtggatactggagcccagcactccgtccttctccactcaaaaggtcttatctcagctaaaaggtcatgggtacaaggagccactgggaataaacaatattcatggaccacacgaaggacagtagatcttgggattggacgagtaacccattcatttttgattattccggaatgcccctatcctttgctgggaagagacttgctctccaaagtgggggctcaaattcacttccaaccagaaggtcccaccataactgacaataagggaagattactccaaatattgactatgagattggaagatgaatataaattatatgaaaaaccttcatctctacgggttaatgtcacagattgggtaactcggttcccgcaagcctggacagaaaccgctggtatggggatggctaaaaatcggcccccagtactagtggaactcaaggcaactgccaccccaataacggttcgtcaataccccatgagtaaggaagccaaagacggcatccgtcctcacatacagaggttgctggaattgggcattctggtaagatgtcaatccacgtggaatacccctcttttgccagttaagaaaccgggaactaatgattaccaaccagtgcaagacctgcgtgaggtaaataaacgagtggcggacctccaccccacagtaccaaatccttataatctcttaagcactcttccgccccaacatacatggtatactgttttggaccttaaagatgcttttttctgtctaagactttctcccctcagccagccttactttgccttcgaatggaaggacccagcatcaggaatatctggccaactgacatggacttgtttacctcaggaatttaagaactcccctaccatcttcgatgaagctcttcatcaggacttagcgttatatagagaatcaaatccacaggtaacgctacttcaatatgttgatgacatcttattagctgctgaaacccaggaagattgtatcaagggaactgaaaaactgttaacagagctcagaaccctgggatatagagcttcagccaagaaagcacaaatatgccaacaacaggtcagttacctggggtacctgttaaaagggggacaaagatggctcacggagagcagaaaggatacggtggcccaaattccggctcccaaaaacgccaggcaggttagagaattttgggggatggccggattctgtagactatggattccagggtttgccaagctgacagccccattgtaccccctaaccaaaaacagcactccttttgtttggggcgataaggaacaacgggcttttgaccaaatcaaacgagctttactttcagctccagccctaggactgccagatgtaaccaaaccttttcatttatatgtggccgaaaataagggcattgcaaaaggagtattgactcagaaattgggtccctggaatcgcccagttgcttatttgtcaaaaaaaatggaccctgtggtatcaggatggcccacctgtttaaagataatcgctgcagtagccgttctggtcaaagatgctgacaaactaactttaggacaaaatctaacgataacagctcctcatgccctggagaatgtaatccgtcaaccaccggataggtggctaactaatgccaggatgacccattaccaaaccctgttgctaaactcagatcgcatcaagtttgctccagccacaggactcaatccagctaccttgctacctgatcccgatttagaaggctccaccatcatccatgattgtcaggaagtgttggctgcagcacacggtagtagaccagatctgacggacctaccccttcctgatgctgattttacttggtttactgatgggagcagtttcctggaaggaggtaagcgtcgggctggggcagccgtggtagacggaaaacaagtcatctgggcagctgcgctaccacaagggacctcagcccaacgagctgaattaattgccatgacaagggcactggagatggcagagaataaaaaggtaaacatctacacggacagtagatatgcatttgctaccgctcatatccacggtaccatctaccaacagagagggttgctaacctcaagtggcagagaaattaaaaacaaagacgaaattgtggctctattggttgcacttatgcttcccactaaagttagcatcattcactgccctggacaccagaaagacaataccccaataactaggggtaataatatggctgacaaggttgcctgagaaacggcatcgggagaagtcattttaggactgtcagataaagttcctgaaaaaccaggcagcgacgaggaaatcatcccgaccacaaccaaaggatctttgtcccctcagcaagcagaatccatgttaccacagattcatagatggacacacctggggactaaaaaaatgatatccctgttacataaaaccgggtacggaacccctggattgacaaaattagctgaacaaattgtacaggaatgtgttccatgtcaacaggtaaatgctcacaggggaaaacttgaaactggaaaaaggctcaggggagaccacccaggaacttactgggaggtggactttaccgaagtacgtcctggaaggtacggtaataaatacctcctggtttttatagatactttttcaggatggatagaagccttcccaacgaagaaagaaacagctgctgtggtagccaaaaagatcctagaagaaatttttcctcgatttggggcaccaaaggtaatagggtccgacaatggtccggccttcgtcgcccaggtaagtcaggatgtggccagatatttggggactgattggaaattacattgtgcatatagaccccagagttcaggtcaggtagaaagaatgaatagaactctaaaagagaccctaactaaattgtccttggagactggcagtacagattggacggtgctccttcctttagccctgttccgggttaggaatacaccttcccggtaccatcttactccttttgaggtgctatacggggccccacctccccttctcaccttaggagaagaaataaaaccagactgtcaaaataacactgacttgtatgctaggctattgggactccaactggtccaaaaggagatatggtcccaactcgccgaggcctaccaaccgggaacaccaggagaaactcatcttttccaagtcggagactccgtatacgtccgtcggcatcgaacccagacgttggaacctcgatggaaaggaccatacaccgtcctcctcaccaccccaacggccataaaagtggacggcatcgctgcctggattcatgcttcacacgtgaaagctgcaccagcgacggcatcatcaggatggtgggcccaaagaaccgacaacctgctcaaactcaagcttctacgaacctaagacttataattttgattttactgcctttattgactgtaagtgattttagccctcacctgccccaacgtctaacttggcaggtaatttctcaaactggaggtgtaacttggtccattagccatactgcacctccctggacctggtggccagacctttttcctgatgtctgtaaactggccataggagctccctattgggatctagagggttattatgatcagcataatgctccgtccgaacttctaactagagctgattactctggagagggttgtaaaaatcaggtccgaagaagttggctcagaaccctctccttctatgtatgccccgggttccatcgcccccgatccctgaattataaatgtgggggaactgaaaatttttattgccaaaactggggatgtgaaaccacaggagatacttattggagacccacctcaacttgggattttattacagtaacagccaactatactcatacttcttataggggtccccaacccgtcgcccctgaatgttcaggatggtgccagcccttcaaaatttcctttagtaatcctggaaaaagggataaagaatggataaatggccattcatggggcattagattttacaagaatggatatgattcgggaatattgatgacccttaagctaaaaattgagactcccgctcctgtgtcgataggcccaaaccctgtacttggcccccccccgttacccccaaaccctgtacttggcgcccccctgttacccccagcccctaaaaataacgggacctctgggctgaaagagacaacgattaagcccggaacccgccaggatagaatgctttctttggtgcaggcagcttttacggtccttaatgctacaaacccggaggctacaaaatcatgttggctctgttatgctgcccctcccccttattatgatgctataggatatagttctaattatactaatgtcagctccccggaccattgtcgatggaaacaggaagggaacagtaaattaactctgtcttcggtttttggaaatggtacttgtgtaggaacacctccccagtcccatcgacacctttgtcatgattttagcctcccttcaggctcaggatatcttgttcctccccaagatggatggtgggcatgtaacacggggctaaccccttgcgtttctctagaagttctcaacacttcagctgatttttgtgtactagtgcaattagttcctagacttatctatcattcagatccgtcctttctggatgaatacgagggaagaaaaaagaaaaagataaccctcacgttggccatgctcctaggactaggaataactgctgggataggaacaggaaccacagccctcatacaacaaccccagtattatgcaagtttaagacaggctgtagacatcgaccttcgagcattagaaagttccataactcaactaaaggaatcactcacctcactttcagaagtggtgttgcagaatagaagaggcctagatttgctgtttcttaaggaagggggattatgcgccgctctaaaagaagaatgttgcttttatattgatcattcaggaaccattaccaaaaccatggataaactcagggaacgcttagataaaaggcaaagggagagagaaaacgaaaaaggatggtttcaatcatggtttgataaatccccctggtttaccaccttaatctctactctgttgggacctcttattgttttattgttgattttaacttttggaccatgtattctaaatcgcttgatagcatttattagaggacgtatcagtactgtacaagttctaatgctaagacaacagtaccaaagtttacgaacagaagattgaaattccatgattggaatcaatagtcacaagaaaaagggggaaatgtgggactcgagggacattgttccagctaatgattaagaactctccagacaataggggcttcttagacaatgggtgaatttccgggatgtccggcccccttccgagaaggagggagataaacaaaatgtaaaaaaggtatctgtcaaagaaccaatcaggaagcctgggacaggttccctctctggtccgaacagaagctaagaacctatcattaaaaatcacaattgaatccacactttgcataacaggaagttgagacctataaaaatgcatgttcacgccctgggggggttccttcttcgacctcctgcgtgaggaccaaggaaccccggtgcaccggccttcaataaacctcttgcgttttgcatcggcttccgactcttgttgtttcctgggcgagtcgaaactcctaggagaccgcgaaggtctaaca
>KoRV_AF151794
tgccaaacgggatatctgtggtcatgcacctgagtccccaccccggacttatgcaaacaattcccagaaatagctgagctcataacagtttctagggtgcccctcagcagtttctagaaccctctcgtgaccggagtttttattcaaactaaccaatgatcttgctcctcgcttccgtacccgcgcttttttgctataaaatgagaccaaagaatccacctggcgcgccagtccctctaggtgactgagtcgcccgagtactcgtaagttcaataaacctcttgctatttgcatccggagttgtgttcgcgttgatcctgggagggtttctcaaggtcggaggactacccgaacattggggtctttcatttgggggctcgtccgggatctgagattcccacccaaggaccgccgaaccaccgacgggaggtaagctggccagcgatcgctctatgttctctctgtgtctgactccgaaaactctgactgtctattcggtgtgcgcgcatttttggtttattccgggttaatcgatctaagatcgaggcgtgagtagcggacagacgtgttcgggggctcaccgcccggcaatcctgggagacgtcccaggatcaggggaggaccagggacgcctggtggatcccacggcaagggataattctcctctgatctcacagttgcactgtcttgagagacataccctaccttctgactctttttcctgtctttttaatatacgtctacgccgccatataatttttttcctttttatttcaataataatcattatctgggtcgtaattccactcttcgggacccccagaatgggacagggtgagtcgacccctctctctcttacactagatcactggaaagacgtgaagacaagggctcacaatctttccgtggagataagaaagggaaagtggcaaaccttctgttcctccgagtggcccacgttcgaagtgggatggccaccggaggggacttttaatccttctattatttctgcagtcaaaaggattgtcttccaggagactggaggacacccggaccaggttccctacatcatagtttggcaggacctctccaacagcccccccccatgggtgccacccttagccaagatcgccgttgcctctggtcaagataacgggcgaaagtcggcgggggggaggccgtccgctccttcccggctccccatctacccggagacggacagcctgttcctcctctcagaacccccgccctatccaacgtcccctccacctcccccagcccctcacgcggccagaccagcgccaggcctaatggctgagggactcggctctgagggaccggccgctggaactaggagtcgccgtccccgcagtcctacgggtgacactggtcctgactccactgtggccctgcccctccgggccgtgggacccccggccgaaccaaacggcttagtccccttgcaatattggcctttctcctcagcagatctctataattggaaatctaatcatccttctttttccgagaatcctacaggacttacgggactccttgagtccctcatgttttcccaccagcctacttgggacgattgccagcagctcctgcaagtcctctttaccaccgaggaaagagaaaggattcttttggaggctcgcaaaaacgtccttggagttaacggggcccctacacaactcgagaacctcattaatgaggccttcccccttaatcgacctcagtgggatcacaacacggctgaaggtagggagcgtctcctggtctaccgccggactctagtggcgggtctcaaaggggcagcaaggcgccccaccaatttggccaaggtaagagaagtcttgcagggaccaacagaacccccgtccgtttttctagaacgtctaatggaggcttataggagatataccccatttgatccctcttctgagggacaaaaggcggcggtggccatgtcctttatcgggcagtctgccccggatattaaaaagaaattacaaaggctggaaggactccaggaccattccttgcaggatctcataaaggaggcagagaaggtatatcataagagagagacagaggaagaaaagcaagaaagagagaaaaaggagacagaggaaagagagagacggcgtgacaggcgccaggagaaaaacttgaccaaaatcttggccgcggtagtaagtgagaaagggttcagagggagacaggcagggaatctgagcaacagggcaatgagggcacctagggaaggaagaccgcctctggacaaagatcagtgcgcatactgtaaagaaaggggccattgggcaagggagtgcccccggaagaagaacgccagggaaaccaatgtcctgaccctgggtgactaggggagtcggggttcggaccccctccccgagcccagggtaacgttaactgtggaggggatccccactgagtttttggttgataccggggccgaacattcagtattgaccaagcctatgggaaagatgggatccaaacggacagtcgtggctggggcgacgggcagcaaagtttacccttggaccaccaagagacttttgaaaattggacaaaagcaagtgacccactcattcttggtcatacccgaatgccctgctcccctgttaggcagggacctcctcaccaagctaaaagctcaaatccagttttccacagagggcccacaggtaacatgggaagaccgccccgccatgtgtttagtcctgaacttggaggaggaataccgattacacgaaaagccggtccctccttctatcgacccgtcatggctccaactctttcccatggtttgggccgagaaggcaggtatgggactggccaatcaagtcccaccagtggtagtggaactgaagtcagatgcctcaccagtggctgttcgacagtacccaatgagcaaggaagcccgggagggtatcaggccccacatccaaagattcttggatttggggattctggtaccttgccagtcgccctggaacacccctttgttacctgtaaaaaaacctggaaccaatgactatcggccagtccaagatttgagggaggtcaacaaaagagtacaggacattcatcccacagtcccgaacccctataacctactcagttccctcccgcccagccacacctggtattcagttttagacctcaaagatgctttcttttgcctcaagctacaccccaacagccagccattgttcgcgtttgaatggagagatccagaaaaaggcaatactggccagctaacctggactcggctaccgcaaggattcaagaactctcccaccctcttcgatgaggccctccaccgggatctggcatccttcagggctctcaacccccaggtagtgatgctccaatatgttgatgacctcctggtagcggccccaacgtaccgagactgcaaagaagggacacgaaggctcttacaggaactaagtaagttgggataccgagtgtcggccaaaaaggcccagctttgccgggaggaagttacgtatctcgggtatttgctaaaaggggggaagagatggctgaccccagcccgaaaggccactgtaatgaagatccccacccctacaacccccagacaagtccgtgagtttttgggcactgctggattctgtaggctctggatccctggtttcgcttccctggctgcacccctgtaccccctgacgagagaaaaggttccctttacctggactgaggcccaccaggaagcctttggccgtataaaagaggccctgctatcggcccccgccctggcccttccggacctcaccaagccatttgctctgtacgtggatgaaaaagagggtgttgcccggggggtgcttactcaaaccctaggaccatggcgacgcccggtagcttacctgtcaaaaaaattagatccggtggccagtgggtggccaacttgcctaaaagcaattgcggccgtagcactccttctcaaggacgctgataagttaaccctaggacagaacgtgttggtgattgcacctcacaacctggaaagcattgtgagacagccccccgaccgatggatgacaaatgccaggatgacccattaccaaagtctgctgctgaatgagagggtgtcttttgcgcccccggccattctgaatcctgccaccctgctccccgtagagtcagacgacaccccaatacacatatgctcagaaatccttgccgaggagacaggaacccgacctgatctgagagatcagccgttgcccggggtacccgcttggtatacggatggcagcagtttcatcatggatggcaggcgacaagcaggtgctgccattgtggacaacaagcggacggtgtgggcgagcaacctgccagagggaacgtcagctcagaaggccgaactaatcgccttgacacaagcattacgcttggccgaaggaaaaagcatcaacatctacacggacagcaggtacgcttttgccaccgctcatgttcacggggctatatacaaacaaagaggactgctcacttccgctggaaaagacatcaagaacaaagaggagattttggccctgctagaggccatccatctccctaagcgagtcgctatcatccattgccccggccaccaaagagggactgaccctgtggctaccggaaaccgaaaggccgatgaggccgcgaaacaagctgcccagtcaaccagaatactgacggagaccacgaaaaatcaagaacacttcgagcctacacgggggaagatcaagccgagagagctcacccctgaccagggaagggaattcattcaacggctgcatcagctcacgcacttagggccagacaagcttctccagcttgtaggtcgcaccagttttcacatcccgaatctccagtctgtagtgcgtgaaatcaccagcaagtgtcaggtttgtgctgtaactaacgcagtcaccacctaccgagagcctggaaggaggcaaaggggagatcgacccggcgtgtattgggaagtagacttcacagaggttaagcctggccggtatggtaatagatatttgctagtgtttatcgatacattttctgggtgggtagaagctttccctacaaaaacagagacagccctgaccgtctgcaagaagatacttgaggaaatcctacctcgtttcgggatccctaaggtactcgggtccgacaatggccctgccttcgttgctcaggtaagccaggggttggccactcaactggggattgattggaaattacattgtgcatatagaccccagagctcaggtcaggtagaaaggatgaataggacaattaaagagaccttgacaaaattggccttagagaccggtggaaaagactgggtgaccctcctccctttggcgctacttagggcccggaatacccctggccagtttggcctgactccttatgagattcttcatggggggccgccccctgtacttgcgtctggggaagtcgtgggttctaatggtgatttttttcccgttctatttacccacttgaaggctttagaggttgtgaggactcagatctgggaccagataaaagaagcctacaggcctggtactgtggccattccccacccgttccaggtcggtgaccgagtgctggttagacgtcatcggtccggcagccttgagcctcggtggaaaggcccatacctggtgctactgaccaccccgaccgcggtgaaggttgacggtattgctgcctgggtccatgcttctcatctcaaacccgcgccacctggggcacccgatgagtcctgggaactggaaaagactgatcatcctcttaagttgcgtgttcggcggcgccgaaatgaatcaacagcataacaaccctcaccaacccatgactctcacctggcaggtactgtcccagacgggaagtgtcgtttgggaaaagaaagcagtcgagccaccctggacgtggtggccctctcttgagcctgatgtgtgcgcgctggtagccggtctcgagtcctgggacatcccggaactcactgcatcggcctctcaacaggccaggccccctgattcaaactatgaacatgcttataatcagatcacttggggaaccctgggatgtagctatccccgggccagaacaagaattgctaggtcccagttctacgtgtgcccccgggatggccgttccctgtccgaggcccggaggtgcggaggacttgaatctttgtactgtaaagagtggggttgtgagaccgcgggaaccgcctactggcaaccccggtcctcgtgggaccttataactgtaggccagggtcaccctacagggacatgcgagcgcaccggttggtgcaacccactcaagatagagttcaccgagcctggcaaacggttccgaaactggctacaggggcgaacctggggtctaaggttctatgtgactggacacccaggcgtgcagttgaccatacgactagtgatcacaagtcccccaccggtagtagtgggccccgatcctgtcctcgcagaacaaggacctcccagaaaaattcccttcctccccagagtgccggttcctaccctatcacccccagcgtcccctatccccacggtacaggctagccccccggcccctagtactccatctcccaccacgggcgaccggctctttggcctcgtacaaggggcctttctggccttgaatgccaccaacccggaggccacggagtcttgctggctctgtctagccctcggccctccttattacgaaggaatcgcaactccagggcaagtcacttatgcctccacagattcccaatgtcgctggggaggaaaagggaagctcaccctcactgaagtctctggactcgggttatgtatagggaaagtacctcctactcaccaacatctctgcaacctgactatacccttaaacgcctcacatactcacaagtacctcctcccctccaaccgcagctggtgggcttgtaattctggcctcaccccctgcctctctacatcagtcttcaaccagtctaacgatttctgtatccagatccagcttgtccctcgcatctactatcacccagacggtaccttgctacaggcctatgagtccccccactctagaaacaagagagagcctgtctcactcaccctggctgtccttctcggattaggggtcgcagcaggtataggtaccggctcgaccgccctaataaaagggcccatagacctccaacaaggtttgactagcctccagattgccatggatacagaccttagggcccttcaagactccataagtaaactagaggattccttaacctccctgtctgaagtagtgctccagaataggagaggccttgatctgctatttttgaaggaagggggcctttgtgcagccctaaaagaggaatgctgtttctatgttgaccactcaggcgcggtgcgagactccatgaggagactcaaggaaaggttagataagaggcagttagagcaccaaaagaatttaagttggtacgagggatggttcaaccgttccccctggcttactactttactgtctgcccttgctggtcccctgctactcctccttctgttactcaccctcgggccttgtgtcatcaataagttagtgcaattcatcaatgatagggttagtgcagtaaggattctggttctcaggcacaagtaccagaccctagacaacgaggataacctttaattctgctctatgattagagctaccctcaaagaaaatgggggaatgaaggaggcagaaatcatgaggcagaaatcattccgtggagtatggaaactacccggagggcccaaggtttagggacaggtgcagccaggcacagtaaaaggtcagagcaagaaaaacaaggaagatttggagtgccaaacgggatatctgtggtcatgcacctgagtccccaccccggacttatgcaaacaattcccagaaatagctgagctcataacagtttctagggtgcccctcagcagtttctagaaccctctcgtgaccggagtttttattcaaactaaccaatgatcttgctcctcgcttctgtacccgcgcttttttgctataaaatgagaccaaagaatccacccggcgcgccagtccctctaggtgactgagtcgcccgagtactcgtaagttcaataaacctcttgctatttgcatccggagttgtgttcgcgttgatcctgggagggtttctcaaggtcagaggactacccgaaca
>MDEV_AF053745
tggtgcgttggccgggaatcagcgcgaccacccagaggtcctaggcctacttagaggtaagattttctgttctgttttggtctggtatctgcgtgctgtttctacgtttggtgtctgtattctgtttcttcatttggtgcgatcgcagtttctgttttgcggacgctcggtgaggccgtgcttcgagagggagcgcggagtggataaggacagacgtgtccaggtgtccaccgtccgttcaccctgggagacgtcccaggcggaataggggaggaccagggacacctggtggacccctcagcctttgggagtggatgtggaatcccaccccataaggaagggagtggatgtggaatcccaccccgtaaggaagggagtggatgtggaatcccaccccgtcaggaagggagtcgatgtggaatccgaccccatccatctgaatctttaagttgtctgtggtcgacgcgaagtcgccgccggttttggtttcttttttgtctcagtctcgtgtccgctcttgttgtgtctgctattattttagaaatgggacaatctgtctccactcccctttctctaaccctggagcattggaaggaggtaaaaatcagagcacacaatcagtcagtggaggttaggaaaggcccatggcaaactttttgcgcctccgagtggccaacgtttggagtgggctggccaccggagggtgcttttgacttgtcactgatcgccgccgtcaggcgaattgtttttcaggaagaagggggtcaccctgatcagatcccctacattgtgacctggcagagtctcgtccagttcccaccttcgtgggtcaagccctggaccccaaatccttcgaaactgacggttgcagttgcccagtccgatgcagctgagaaatctggtccgtcagcaccccccaagatttatccagagattgacgacctcctctggatggactcccaacctcccccttaccccctgccccagcagccacctgcagcagccccacctgtggcagcccctcagccggaaccaacagcaagcggggctcagggaccggcgggagggactcggagccgccggggtcggagccctgcagaggaaggggggccagattccacagttgccttgccccttagagctcatgtgggagggccaacgccaggacctaatgatctcattcctttacagtactggcctttttcttcttctgatttatataattggaaaactaaccaccctcccttctcagaaaacccctctgggcttactgggctccttgaatcacttatgttctctcatcagcccacttgggatgattgtcagcagcttttgcaggttctctttaccacagaggaaagggaaagaatcctgatggaggcaagaaaaaacgttctaggagaggacggcacacccactgctctccctaacctcgtggacgaggctttccccttgaaccgccccaactgggactacaacactgcggaaggtaggggacgcctccttgtctaccgtcggactctggtggcaggtctcagaggagccgcaagacggcccaccaatttggctaaggtaagagaggtcttgcaggggcagactgaaccaccctcagtctttctggagcgtcttatggaggcgtataggaggtacacccctttcgatccctcgtcagagggacagaaagccgctgtagccatggccttcattggccagtctgctcccgatattaagaaaaagctacagaggctggaggggctccaagattatacgctccaagatttagtgaaggaagcagagaaggtttatcacaagagagaaacagaagaagagaggcaggagagagaaaagaaagaagtagaggagagggaaaataggcgagatcgccgtcaggagagaaatttgagtaagattctggccgcagttataaatgataggcagtcagaaaaaggcagaacaggattcctgggcaacagggcagtgaaaccgccaggtggcagaaagacgccgctggaaaaagaccaatgcgccttttgcaaagaaaaaggacactgggctaaagactgccctaagaaaagaaggcaattcaaggtcctgaccctagaagacgattagggaagtcggggctcagaccccctccctgagcctagggtaactttgtctgtggaggggactcccgttaatttcctgatagatactggagcagagcattcggtactcaccagccccctgggcaaactaggctctaaaaggaccatagtggttggagccactgggagtaaactttacccctggacaaccaaaagagccttacagatagataaaaacatggtgacccactctttcctggtgatacctgagtgtcctgctccccttctgggacgtgatctgttaacaaaactaaaggctcaagttcaatttacttcagaaggtccacaagtaagctggggaaaagccccccttgcttgccttgtcctcagcacggaagaagagtaccggttgcatgaagagcaacccaaaggtgcagcccctttagactgggtaactgcgttccccaatgtctgggcggaacaagcagggatggggttggctaaacaagtgcctccagtcgtggtagaacttaaggctgatgctacccccatctcagtaagacaataccccatgagcaaggaagctaaggagggcatccgacctcatattcggaggctgctagaccaaggaattttagtggcctgtcagtccccctggaacactccacttttgccagtacgaaagccagggaccaatgattatcgcccggtacaagacctccgggaagttaataaaagggtcctggacattcaccctacagtcccgaacccgtacaacttactaagctctctcccacccgagagaacctggtatacggtcctggatttaaaagatgccttcttttgcctgcgtctgcaccccaagagtcaacttctgtttgcctttgaatggagagacccagagggcggacagactggtcaattaacctggactagactaccacaggggttcaaaaactcccctaccctgtttgacgaagccctccatcgggatttagcaccctttcgcgctcaaaacccccagcttaccctactgcagtacgtagatgatcttttaatcgcagccgcctcaaaagagctatgtcaacaggggactgagagactcctcacagaactggggaatttggggtatcgagtttcggctaaaaaggcacaaatttgtcaaactgaggtaatctacttggggtatactttgcgaggaggtaaaagatggctcactgaagcccggaaaaagactgtcatgatgattccaccgccaaccacaccacggcaggtacgtgagtttctggggactgctggcttttgtagactctggattccaggctttgcgaccctagcagcacccctatatcccttgactagggaaggaattccctttgaatggaaagaagaacaccaaagagcttttgaggctatcaaatcgtctctaatgactgcccctgcgctagcattaccagacttgactaagtccttcgtcctatatgtggacgagagagcgggcatagccagaggggtgctgacacaagcactaggaccctggaagagaccggtagcctatctgtcaaaaaaactggatcccgttgctagtggatggcccacatgtctgaaagctattgcagcagtagccctgctgatcaaagatgctgataaactgacaatgggacagcaggtgactgtcgtggcccctcatgccctggagagtattgtgcggcagccacctgatagatggatgactaatgcccggatgacacactatcagagtctgctgctaaatgaccgggtaacctttgccccccctgccattctcaacccagccaccctcctccctctaacgaatgattccgtcccagtacatcgatgtgcagacatcctggctgaagaaattgggaccagaaaagacctgactgaccaaccctggcctggagctcctagctggtacacggatggcagcagttttctgattgagggaaagcgaagggctggagctgcggtggtggatggaaaaaaggtaatttgggcaagtgccttgcctgaaggaacttcggcacagaaggctgaactcatagcgcttacacaggccctccgagaggccgaaggtaagatcattaatatttacactgacagccgctatgcttttgctactgcacatatccatggggccatctacaggcagcgagggttattgacttcagccggtaaagacatcaaaaacaaagaagaaattctggccctgttagaagccatacatgcgcccaagaaggtagccatcatccactgtcccggtcaccagaaaggagaggacttagtggccaagggcaaccggatggcagactcagtagcaaaacaggttgctcagggggccatgatcttaactgaaaaaggaaatccgtccaaaagccctgaggatgaaaactatgatataaaagaactattttggactagtgatcccctcccatactttttcgaaggaaaaatagacttgacacccgaggaaggaataaaatttgtgaaaggactacaccagtttacccacctgggagttgaaaaaatgatgagactgattaaaaagtcccggtatcaagtccctaacttgaagtcagtggctcaaaagattataaactcctgcaaagcgtgtgcattcactaatgcaactaaaacctacaaagaacctggaaagagacaacggggagaccgtcctggagtgtattgggaggtggattttactgaagttaaacccggaatgtatggtaataagtatctgttagtatttgtagacaccttttcaggatgggttgaagcgttccccactaaaactgagactgcccagattgtggccaagaagatttttgaagaaatcctgccaagatatggagtacctaaggtaatcgggtccgacaatggaccagcctttgttgcccaggtaagtcagggattggccactcagttgggcattgattggaaattacattgtgcttaccgccctcaaagctcaggacaggtagagaggatgaatagaacattaaaggagaccttgactaaattggccatggagaccggcgggaaagactgggtggctctcctcccccttgcgctcttccgagcccggaacacccccggacgttttgggctcactccttttgaagttctgtatgggggacctccccctttaataaaagatggtggaacattggttcccgattcaggctctgtcttaccctcctctttgcttattcatttaaaggccctgaaagtaattaggacccaaatttgggaccagctaaagacggcctacaccccagggaccaccgcagtaccccacgagttccaggtcggggaccaagtcttggtcagacgacatcgaaccggtagccttgaaccacggtggaagggaccctatttagtgttactaacaactcctacggcagtgaaagttgacgggattgcctcctggatccacgcttcacacgtcaagagggcccccagtcaagatgaagaaacccacgaagacaactgggctgtggaagccactgataaccctcttaagcttcgcttgcgtcgcaggagccccctccatcaccctggacctagggaaccacaaccctcatgccccagttcaacagtcttgggaagtgcttaatgaaaagggagacgttgtatgggtagccactgcagtccatcccccttggacttggtggcctgatctcacacctgacatctgtaaattagcagcaggatctcccaattgggaccttcccgatcatactgacttgaataacccaccctctgaacaaaagtgtgtcccaaacggggtaggaagcactactggatgttcggggcagttctatcgagctaatcttagggctgcacagttttatgtttgccctggtcagggtcagaaaggaaagctgcaacaagaatgtagaggggcatcagactacttttgcggtaaatggacatgtgaaacaacaggggaagcctactggaagccttccgctgattgggacctgatcacggtaaaacgtggtagtggttatgataagccaaaccaaggagaaagaaacccatacaaatacctagattctgggtgtgctcttaaaaattacagccccccaggaccatgcaaaggtaaatactgcaaccccctactcataaaattcactgagaaagggaaacaagctcgcctgagttggcttaaaggaaataggtggggttggcgagtatatattccaataagagaccctgggtttatctttacgattagactgacagtaagagacctggcagtaacatccataggacccaacaaggtccttacggaacaggcccccccagttgcaccggctcccccgagagtcccagccgtgccagctccaccaacttcacggccctacacagtaggaccctcattagagacaaccttagcctccccaccactcctagatacagaaaaccgtctggtcagtctagttcagggagcctttttagttttaaataggactaatcctaatatgactcaatcatgttggttatgctatgcctctaaccccccttattatgaaggaattgctcagactagaacttacaatattacttcagatcattctcaatgtctttggggagagaacaggaagttgactctgacagcagtttcaggaaatgggctttgtttaggtcaggtgccccaggataaatggcacctctgtaaccagactcaaaatatccgacctaacaaaggtggtcagtatctagtgcctcccatagacacagtatgggcttgcaatacaggtctcactccttgtatatctatgtctgttttcaatagctccaaagatttctgtattttagttcagcttattcctagactcctgtatcatgatgatagctcatttctagacaaatttgaacatcgggtccgctggaaaagagaacccattactttaacgttagcagtgcttttaggattgggagtggccgcagctggggtaggtactggaaccgctgccttaatccagaccccccgatactttgaggaattacgtacagctatggatactgatctcagagctatagaacactctataaccaaactagaagaatctttaacttctctgtctgaggtagtactgcaaaataggagaggattagatttgttatttcttaaagaaggaggactttgtgctgctctcaaagaggaatgttgtttctatgtcgaccactcgggagtgatcaaagattctatggccaaacttagagaacgcctagatatacgtcaaagagagagagagagcaaacaaggatggtttgaaagctggtttaataagtccccctggctcaccactctcctttccactatagcgggacccttgattatacttctgcttttgcttacttttggcccctgcattcttaataagttagtagcctttattagagaaagaataaatgcagtacaggttatggtattaaaacaacaatatcaggtcttccaggaggccgaaaactcgctctaggattagagctatttacaagaaaaaaggggggaatgaagggt
>MER52A_repbase_MER52AI_MER52A
tggtgctttttctgggcccacccatggccgcccatggaccaatcagcacgcacttcctcccctctgangcccataaaaaccccggactcagccagactnagncagangnngggacgaccagctgcagagaggagctacccactccggggtctcctctctgctgagagctgcanagncgncgggatgacctgcctgcagagaggagctacccactccagggtctcctctctgctgagagctgaacactcgtcgggacgncctgnctgcgganaggagctacccactgcgggtctcctgagagctgttctgtcgctcaataaagctcctcttcgccttgctcaccctccacttgtccgcgtacctcattcttcctggacgtgggacaagaactcgggacccaccgaatggcggggctgaaagagctgtaacacaaacagggctgaaacacgccccctgctcaccacgttgtgggcgacgagaaggagagaagagctgtggcccttcggggagcccagacctaggagctccccgagccagggctgtgacaccctctttggggctctgcggttcctggcgtctccaagcttctgggcgccaccgcgttccccggtgccnncngtggaagctgcttgcggtacgcctggtccagccgcagccttgcacggagccggcacctgtgccggcgcctggagctgcctgccccgccgcagccngcgtgcctggctgtgcgcagtggccggaccccacgctcgcttgctcacacacccctcaccgctccgcgcctggctcgcccttggcaggcatgggatccaggccngtagcgcgagcngagcgcagcctgccaggccgagtgggcggaatgagcccagcgggcccaagcaaaactcgggcaaaggcgccaccggccacagaggtttccggctggnnaagcgacaccccaaggatcccgtgacattttcgggggctcatctgggatctgtggaagggtgagtaaaagcggacctgctgctttctgtcctttttttggagtccctaaactccacaatagccaaaatgaaagaaaaataccgggcctctgtcagccagttaaaagcgactagcgcggctgccggacttaagacacggaggacaggcttgctggggaggacactgtcaatcccccatcaccctcgggtgttgggaatgttggctttgttccaatccagtttcccttcacggaggtctagccatcgcgtgggaccggaaggaggtcctggggcaactgagggtatctggccgaggctacacctcggtgttatccaaaggcccctggactgactccagtccccgacngcccattagggtgtcagcactaggacctccagtctttcctatngtattttctttctttctttcacggctgtcatggctcctatctcttctttatatacaatgttaaatgttaagggtgttgttgcaaaccacagagataatatnactgggtagaatgagcatttggcttagtcatcaggagtgtaanttggaacaatgtggtttctgtctattcttagaagcaaggaggatgtaacgattgagagttttctttcccctgttgaaggaacccattagcatagggcaagaggctatttcccccaggcaccttcccctcccctgcacttaagttgttttcttctctttcctccaccatgtcaggagtcaacatagtcctgtgaatacagggagnttttctatgtgagggattattttttccttttgggaggcaccttattaggccaggtccccaattcccgggactccctttctctcccttgtttgaggaggacctggtcccacagcttcactgcttatgatagggaagcaacagagaggctgccccgccggttgctggctgcaatttggcgagggccacctgggactaatttaatgggtccatacaccctcctgaggcaccttttgtcccaagctttggtttgaagccctggaaaggaaaactagatctgagggacccagaggcagntaacagcagaagnctaggggcacagcgcaggtgagcacgactattcctgccgattaggccttcccgcttcgtgggtggaggtcntgctcacatccatggcatagatgaggtctagggaacccaaaggttactgacagcaggaggctngggcaccgcacaggtgagtgcgaatatccctgctaactatgcctccccacttcatgggtggaggtcgcacttgcacccatggtcggcacctgcacaggccgccaggactcggggatataaggtcggaagaaagaaagggacgccttttttttctctccctcacgtaccccgggtnttcgctggaaagagaaagagaaaaagggtgcctttttccccctctttccagatgggtaaccaaccatcttcagcctgcactcctctcgagtgcatcctgaatcactgggacccctttgaccctcagactctggagagagaaanaaatgcctttttcctcctctgtcctctcttccagatgggtaaccaatcatcttcagcctgcactcctctcgagtgcatcctgaatcactgggactcctttgaccctcagactctggagaaaaagcgcctcatattcctttgcacaaaggtgtggccggattatgttttgcaggaaggagaagcatggcctcaggaaggaagcattaatttcaataccatcctgcagctggaccttttctgtaaacgtgagggcaaatggtccgaggtcccatatgtgcaggctttctttgccttgcagggtaatctggacctttgccaacattgtaggattgattcagccctcctggtggccatctcaggagaggctgcaaggggcaatcccagggaantagggaagcaaaccccagaggtacctccagcgggggagtcaactccctccnctcctccctatccaggttttctctcaagcttgccccatcctagaaatcctcattttaggcaggtcccagtctcactcctgcccctacaacagatgcctggtgaatatggccccattaaggtccaggtctccttttctctacaggacttaaggcaaattaagggggatcttggcaagttttcagacgaccctgacaggtatatagaggctttccagaatttaacccaagtatttgaactctcctggaaggatgtcatgttacttttgaatcaaaccctgactaccgctgaaaagcaggccgccctgcaagnggcaganaattttggggatgagctttgtatctcatatagggccagggaaggggatgagacttatccgattggaagaatagcagtaccattggaggaccctaaatgggaccccaatgatgaaatgggagaatggaagaggaaacactttcaggcgtgcatactggagggcttacgaaggactagaactaagcctctcaattactccaagctatccacgatagaccagggattagatgagaatcccactgccttcctggaaaggctaagaggggccttggtaaagcacacctctctatctcctgattcagtnaagggacagctggtcctaggggataagtttattacncaggtggcccctgatgtcaggaggaagctgcagaaacaggctgcgggaccagatggtactttagagggcctcctgggagtggccaccttggtcttttgcagtagggattgggaggaagtccagaaaagagaggggagatacaagaaaaaggcagaggctctaatagccgccttgcgggctcacagaccccagagtccccgagatgcacctgttaactgctacaaatgtggcaagccagggcactttaggaaggactgcccgggcaacaggaggaagccaccttgaccctgtccaatttgcgatggggaccactggagggcggactgtccacagagacacgggtcantgggtccagagccagtntcccaaatggtccagcaggactgacgggtcccagggctcctctccccggctctggtggttcagacnaccattgccatccaggagccccgggtgattctggaagtcgaagggaggaaggtggacctcctcctggacactagagcgggcctttcagttctcctctccaatccaggcccccctcctctcttagcacgaccgtgaggggcgtctcaggaaagcctttaacccgatatttttcccaacctcttagttgtagttggggagacctcttgtttactcatgcctttttaatcatgcctgaaagcccaactcctctgctgggcagggatattttggctcatatgggaaccaccatccttatggctccnggacagactctttgtctccccctagtggagaccgatattaacccagaagtttgggcaactcaagggaaaattggccaagccacaactgccacaccggtctggatccaccttaaggatcctacctccttccctaaccagagacaatatcccctaaaaccagaagttaggaaagggctagaagccatcattgataacttgaggatgcagggcctcctcaaaccctgcaacagcccttgtaataccccaatattggaggtacagaaacccaacagggaatggagactggtccaggacctccgcctcattaatgaggctgtggttccaattcatccggtggttcccaatccctataccctgctaactcaaatacctgagggaactaaatggttcacagtcctggacctaaaggatgcctttttctgcataccattacaccccaactcccagtatttgtttgcattcgaggatccctccaaccagaccacccagctaacctggacggtgttacctcagggattctgagatagcccccacctgtttgggcaggcgttgtcaaaagatctctctgagttcctttatcctcaggttaaagttttacaatatgtagatgacattctcctttgtgccccaactgaggaaatctctcaggagggcagtaaggctcttcttaattttctggctaacagaggatataaggtctcaaaatctaaggctcagctctgtcagacttcagtgaagtacctaggtctagtcttgtcagaggggaccagggcactaggcgaagaaaggattaagcccatctcctcctttcccctccccnaaaccctcaagcaactgaggggattcttgggcattacaggattctgcagattatggatacctgggtacggtgaaatagctcatcccttatatcacctaataaaggagactcaggcagctaagacccactccctaatttgggaaccagaggctaaaagggcctttgaccaattaaaacaagccttgcttgaggcaccagcccttagtcttcccataggggagatgttcaatctttatgtatcagaaaggaagggaatggccctgggagttctaacccaggcccgaggtccagcccagcagcccgtaggctacctaagcaaggagcttgatttggtagctaaaggatggccagcctgcctccgggcagttgcagcggtagccttgctggtaccagaggctactaagttaaccatggggaataacntaaccatttataccccacgtaatgtggcaggactgctgtcttctaaggggagtctctggctaacggacaaccgcctcctcaaatatcaagctctgctattagagggatctgcagtccagttaagaacctgtccctccctaaacccagccaccttcctcccagaggaagctggggagcttgaacatgactgcaaacagatagtagtgcaaacctatgcggccagagaggacctcaaagaaacccccttagagaacccagactggactctctttatggacagaagttcctttgtagagcaagggatccataaggcagggtatgcaatagtcaccctgaatgacattgttgagagcacgcctctctcctcgggcacaagtgctcaactagctgagctaattgccctcacgagggcacttgaattaagcaaagggaaagcagttaacatttatactgattctaagtatgctttcctagtcctccatgcccatgccactatctggaaagagagggacttcctcacagccaatgggtctcccattaaataccatcaggaaattaacagactattatcctcggttttccttccatgggaagtggcagtaatacattgtaaaggccaccaaaaggggacggatgaaatagctgagggaaataagttggcagaccaagcagctaaatcggcagcgagagggccncagatttctgatccacttgaggcccctctgatctgggagggctccgtaagagaaataaaacctcagtattcccctgtggagatagaatgggccacctctcggggatacacccttcagtcctcaggatggctgcaatcggaggatggcaagcttcatctaccagcttccagccaatggaaagttcttaaaatccttcaccaagncttccacctaggtaaggataaaacctatcaantggcccaaaggttgttctcaggtaaaaatctgctaaaaatagtcaaacaggtcattaatgcttgtgagacttgccttaaaaataatcccctcaattgacggcttctccccnccggaacccaaagaatgggaggctacccaggggaagactggcagatggatttcacccatatgccaaagataaggggcatccagtacctcctggtatgggtagataccttcactaactgggtagaagcatttccatgttgaacagagaaagcctctgaggtgataaaagtactaattaatgagataattcctcactttggacttcctaagtacctccagagtgataatggcccctcnttcaaggcagctgtcanccaggggatctcaaaggcactaggcatacaataccatcttcattgtgcctggagaccacaatcctcgggaaaggtagaaaagacaaatgatattatcaaaaggcacctcagaaaactgtctcaagagactcatctcccctggattactcttctcttcntagccctactatgtgttagaaacaccccttcgaagctgggtttaagtcccttcgaaatgatgtatggacggccttttctcaccaatgatttcttgctagaccaagaaacctctgatttgattaaacatgtaacttctttggcccatttccaacaggaactgaaacaactgtcagaggcccaaccccatgaactagggccacctctattcaacccaggggacttagtactggtaaaggcacttccttccctttctccctctctaggcccgnantgggagggaccttacactgtacttctttctactcctncg
>MLV_Mpmv5
[truncated: 1,452,990 more chars]
